# Supplementary material for: 4-Hy­droxy-N′-(4-hy­droxy-3-nitro­benzyl­idene)benzohydrazide
Source: Acta Crystallogr Sect E Struct Rep Online. 2011 Jan 8;67(Pt 2):o300. doi: 10.1107/S1600536811000195 (PMC3051539; doi:10.1107/S1600536811000195)
Supplement: Supplementary file 2 [file e-67-0o300-Isup2.hkl]

# 
# h,k,l, Fc-squared, Fo-squared, sigma(Fo-squared) and status flag 
# 
data_I
_shelx_title ' test_0m in P2(1)/n' 
_shelx_refln_list_code          4 
_shelx_F_calc_maximum      366.22 
_exptl_crystal_F_000       624.00 
_reflns_d_resolution_high  0.7698 
 
loop_ 
 _symmetry_equiv_pos_as_xyz 
 'x, y, z' 
 '-x+1/2, y+1/2, -z+1/2' 
 '-x, -y, -z' 
 'x-1/2, -y-1/2, z-1/2' 
 
_cell_length_a     8.7858 
_cell_length_b    14.8817 
_cell_length_c    10.3064 
_cell_angle_alpha  90.000 
_cell_angle_beta   91.100 
_cell_angle_gamma  90.000 
 
_shelx_F_squared_multiplier     1.000 
 
loop_ 
 _refln_index_h 
 _refln_index_k 
 _refln_index_l 
 _refln_F_squared_calc 
 _refln_F_squared_meas 
 _refln_F_squared_sigma 
 _refln_observed_status 
   2   0   0     1210.38     1158.01     49.13 o 
   4   0   0      116.98      156.76      8.52 o 
   6   0   0       25.34       24.92      8.52 o 
   8   0   0      819.20      812.32     36.69 o 
   1   1   0      160.36      156.80      5.90 o 
   2   1   0     2366.82     2213.07     43.82 o 
   3   1   0     2887.37     2828.51     35.91 o 
   4   1   0      216.07      210.93      4.93 o 
   5   1   0      234.95      240.11      6.31 o 
   6   1   0       24.53       19.84      4.41 o 
   7   1   0       31.00       30.13      7.83 o 
   8   1   0      504.25      440.23     27.51 o 
   0   2   0     4098.06     4382.29     76.66 o 
   1   2   0      284.80      263.16      5.76 o 
   2   2   0        4.88        7.86      1.51 o 
   3   2   0      155.94      161.48      4.07 o 
   4   2   0     1760.42     1810.33     25.01 o 
   5   2   0      244.85      258.08      8.48 o 
   6   2   0       38.70       40.94      5.39 o 
   7   2   0      215.78      188.92     14.41 o 
   8   2   0      808.45      855.56     39.31 o 
   1   3   0     1215.47     1219.41     22.32 o 
   2   3   0     1100.29     1161.38     16.31 o 
   3   3   0     2481.48     2408.53     31.54 o 
   4   3   0       49.65       54.76      7.19 o 
   5   3   0      378.07      385.80     10.72 o 
   6   3   0      112.78      109.41      6.34 o 
   7   3   0        0.70       -5.03      6.44 o 
   8   3   0      451.96      457.26     28.82 o 
   0   4   0    11569.80    11699.30    200.49 o 
   1   4   0      324.17      320.20      6.76 o 
   2   4   0      293.22      277.45      6.09 o 
   3   4   0      438.37      425.46      8.21 o 
   4   4   0     4210.99     4320.34     55.33 o 
   5   4   0       52.30       73.47      6.45 o 
   6   4   0       52.96       73.87      8.84 o 
   7   4   0      153.55      140.62      8.17 o 
   8   4   0       87.00       98.27     20.96 o 
   9   4   0       94.29      107.44     22.27 o 
   1   5   0       64.97       78.73      3.77 o 
   2   5   0       12.28       19.78      3.00 o 
   3   5   0     2079.02     2124.04     29.41 o 
   4   5   0       74.55       68.45      4.22 o 
   5   5   0      101.03      106.85      6.88 o 
   6   5   0       15.72        8.43      6.97 o 
   7   5   0      157.14      176.10     21.62 o 
   8   5   0       29.99       23.58     19.65 o 
   9   5   0       31.55       10.48     17.03 o 
   0   6   0      609.03      630.21     26.20 o 
   1   6   0     4429.46     4596.25     59.13 o 
   2   6   0      620.75      606.61     12.99 o 
   3   6   0     1076.75     1178.60     18.71 o 
   4   6   0      402.11      448.55      9.75 o 
   5   6   0        0.02       -6.03      4.75 o 
   6   6   0      138.70      146.37      9.64 o 
   7   6   0       44.09       80.51     11.62 o 
   8   6   0       53.99       50.20     11.62 o 
   9   6   0       76.60       95.64     22.27 o 
   1   7   0      878.52      968.34     16.79 o 
   2   7   0      326.36      318.98      8.51 o 
   3   7   0      318.20      344.36      8.60 o 
   4   7   0       41.20       47.40      4.75 o 
   5   7   0      297.83      290.49     11.49 o 
   6   7   0      242.10      216.19     10.50 o 
   7   7   0        9.38       -3.67      8.72 o 
   8   7   0        7.97       -6.36      9.43 o 
   9   7   0        0.29      -13.10     18.34 o 
   0   8   0      189.02      293.49     19.65 o 
   1   8   0      716.30      736.74     17.50 o 
   2   8   0       16.20       20.33      4.16 o 
   3   8   0        1.17       -3.42      2.89 o 
   4   8   0     1101.96     1118.65     24.05 o 
   5   8   0     1159.37     1105.60     24.50 o 
   6   8   0      307.29      319.92     16.37 o 
   7   8   0      123.51      110.67     13.10 o 
   8   8   0        2.25      -13.08      8.72 o 
   9   8   0       13.53      -13.10     18.34 o 
   1   9   0       14.65       13.71      5.19 o 
   2   9   0      347.74      387.52     10.33 o 
   3   9   0      119.24      129.59      6.38 o 
   4   9   0       64.63       85.25      8.43 o 
   5   9   0        1.46        6.65      6.94 o 
   6   9   0      124.60      118.27     12.58 o 
   7   9   0       16.13        1.07     10.07 o 
   8   9   0        7.43       -6.33     10.66 o 
   9   9   0       14.53       13.10     20.96 o 
  10   9   0        0.51       35.38     23.58 o 
   0  10   0      221.59      236.35     13.76 o 
   1  10   0       44.20       44.56      6.72 o 
   2  10   0       32.30       23.43      6.28 o 
   3  10   0     1455.38     1481.26     25.15 o 
   4  10   0      347.21      347.31     13.45 o 
   5  10   0      239.56      239.14     11.66 o 
   6  10   0      402.22      384.14     19.19 o 
   7  10   0       39.80       33.63     12.28 o 
   8  10   0        0.44      -16.35     10.90 o 
   9  10   0       13.57        9.13     13.53 o 
   1  11   0        0.63       -5.60      3.73 o 
   2  11   0      828.99      859.91     21.94 o 
   3  11   0        5.40       14.97      9.43 o 
   4  11   0       34.59       41.36      8.82 o 
   5  11   0       95.51      121.66     12.25 o 
   6  11   0       58.26       78.36     14.16 o 
   7  11   0       25.48       22.27     12.28 o 
   8  11   0        7.28      -11.21     13.76 o 
   9  11   0        6.02        6.37     17.03 o 
   0  12   0       12.60       12.81      8.18 o 
   1  12   0        7.88       -1.45      5.02 o 
   2  12   0      959.30      950.08     24.45 o 
   3  12   0      232.32      225.17     15.03 o 
   4  12   0       90.70      131.69     12.28 o 
   5  12   0        6.79       -5.18      8.93 o 
   6  12   0        3.23        2.91     11.88 o 
   7  12   0        1.98       -4.33     11.11 o 
   8  12   0       18.26       19.74     13.81 o 
   1  13   0      316.24      292.50     11.68 o 
   2  13   0        7.63       14.29      6.93 o 
   3  13   0      106.40      122.89     15.10 o 
   4  13   0       95.24      118.70     12.58 o 
   5  13   0       42.88       37.47     13.08 o 
   6  13   0        7.07        3.98     12.30 o 
   7  13   0        0.33       -7.18     12.30 o 
   8  13   0        2.27        5.40     14.48 o 
   0  14   0        2.86       -6.55      9.43 o 
   1  14   0        9.38       -0.89      6.93 o 
   2  14   0      192.97      169.29      9.85 o 
   3  14   0      134.47      140.19     14.83 o 
   4  14   0        0.37      -10.60      8.57 o 
   5  14   0       61.00       90.06     16.24 o 
   6  14   0       40.05       41.23     15.03 o 
   7  14   0        3.12      -14.41     12.30 o 
   1  15   0       79.13      109.54     11.06 o 
   2  15   0       17.81       21.48     10.10 o 
   3  15   0        9.79       -6.99     10.66 o 
   4  15   0        1.90       -6.55     13.10 o 
   5  15   0       11.94        7.18     12.30 o 
   6  15   0       10.81       27.98     13.81 o 
   7  15   0       19.86       25.06     14.06 o 
   0  16   0       10.58       -3.23     11.11 o 
   1  16   0        2.28       -2.57      7.54 o 
   2  16   0      181.90      177.20     13.48 o 
   3  16   0        3.55        7.50     13.10 o 
   4  16   0       28.75        2.62     13.10 o 
   5  16   0       27.11       47.31     15.48 o 
   6  16   0       32.04       39.51     16.46 o 
   1  17   0        1.43      -11.19      8.31 o 
   2  17   0       27.43       28.71     11.92 o 
   3  17   0        0.59       -8.98     11.88 o 
   4  17   0        0.15      -17.81     11.88 o 
   5  17   0       12.56       16.18     22.93 o 
   0  18   0        9.33       -8.91     13.08 o 
   1  18   0        0.69      -15.08     10.05 o 
   2  18   0        0.70        4.26     13.48 o 
   3  18   0       51.55       69.02     16.85 o 
   4  18   0        0.03      -15.72     15.72 o 
   1  19   0        0.00        4.01     11.85 o 
   2  19   0       45.85       37.65     15.43 o 
  -9   0   1      203.78      142.81     19.65 o 
  -7   0   1        1.99        6.55     10.48 o 
  -5   0   1      161.36      154.23      6.74 o 
  -3   0   1      214.08      189.39      9.17 o 
  -1   0   1      217.87      218.80      9.17 o 
   1   0   1      137.56      132.33      5.24 o 
   3   0   1      634.24      595.97     12.87 o 
   5   0   1      519.55      499.24     13.22 o 
   7   0   1      119.85      121.85     13.10 o 
  -9   1   1        3.84       -1.31     15.72 o 
  -8   1   1        0.08        1.19     11.14 o 
  -7   1   1      218.85      206.61     12.04 o 
  -6   1   1       69.06       76.28      6.11 o 
  -5   1   1        0.01       -3.10      2.07 o 
  -4   1   1      527.01      553.11      9.40 o 
  -3   1   1      736.12      683.99     13.11 o 
  -2   1   1     2496.03     2420.41     65.51 o 
  -1   1   1       83.81       78.61      2.70 o 
   0   1   1     1066.27     1038.99     26.20 o 
   1   1   1     8262.66     8013.90    149.02 o 
   2   1   1       21.89       29.25      1.97 o 
   3   1   1        7.57        6.93      1.54 o 
   4   1   1       88.80      100.18      3.66 o 
   5   1   1        2.45       -2.99      2.22 o 
   6   1   1       58.75       57.24      4.22 o 
   7   1   1       29.99       39.33      7.24 o 
  -9   2   1        3.46       34.07     19.65 o 
  -8   2   1      440.99      437.98     19.39 o 
  -7   2   1        0.41       -6.20      6.90 o 
  -6   2   1        1.54       -4.78      4.83 o 
  -5   2   1      268.74      295.75      9.04 o 
  -4   2   1        8.79       12.82      3.95 o 
  -3   2   1      276.30      281.70      7.71 o 
  -2   2   1       71.71       80.46      5.03 o 
  -1   2   1    16089.07    15290.20    217.82 o 
   0   2   1      117.85      121.10      2.89 o 
   1   2   1      517.55      554.50     16.13 o 
   2   2   1      137.87      128.20      3.41 o 
   3   2   1      603.99      587.62      9.52 o 
   4   2   1     4754.01     5095.57     63.76 o 
   5   2   1        0.01       -1.56      2.83 o 
   6   2   1       72.96       71.17      4.22 o 
   7   2   1       50.50       71.16      8.48 o 
  -9   3   1      415.09      361.62     27.51 o 
  -8   3   1       78.95      119.74     12.48 o 
  -7   3   1       22.47        4.00     11.14 o 
  -6   3   1      120.23      117.00      7.12 o 
  -5   3   1      290.39      295.48      9.82 o 
  -4   3   1       11.45       19.17      5.14 o 
  -3   3   1     1919.00     1892.00     31.19 o 
  -2   3   1      620.69      595.12     15.75 o 
  -1   3   1      907.49      868.94     12.75 o 
   0   3   1     1346.65     1398.81     18.90 o 
   1   3   1     1446.64     1400.44     18.99 o 
   2   3   1      156.35      150.82      4.16 o 
   3   3   1       31.52       38.10      3.18 o 
   4   3   1     2086.23     2214.72     30.04 o 
   5   3   1       36.48       39.93      3.85 o 
   6   3   1        0.53       -3.65      3.63 o 
   7   3   1      376.97      357.27     14.48 o 
   8   3   1      107.62      136.26     22.27 o 
  -9   4   1        1.21        5.24     18.34 o 
  -8   4   1      127.65      134.90     13.22 o 
  -7   4   1       79.81       85.46     12.42 o 
  -6   4   1       12.20        1.87      8.21 o 
  -5   4   1      677.77      696.92     16.16 o 
  -4   4   1     1274.71     1324.69     27.78 o 
  -3   4   1       48.84       64.41      5.19 o 
  -2   4   1      775.11      733.78     18.98 o 
  -1   4   1       35.36       38.31      2.67 o 
   0   4   1       82.13       65.64      3.08 o 
   1   4   1      559.55      536.36      9.22 o 
   2   4   1       12.19        8.69      2.46 o 
   3   4   1     1700.95     1838.41     25.63 o 
   4   4   1      194.61      209.21      6.03 o 
   5   4   1       37.81       37.98      4.16 o 
   6   4   1       22.24       30.44      7.21 o 
   7   4   1      968.34     1042.31     35.38 o 
   8   4   1       44.86       40.62     17.03 o 
 -10   5   1        9.61       15.72     19.65 o 
  -9   5   1        0.05      -11.79     19.65 o 
  -8   5   1       81.26       93.02     22.27 o 
  -7   5   1      293.62      294.30     11.91 o 
  -6   5   1       69.27       75.73      9.94 o 
  -5   5   1      176.64      167.06      8.67 o 
  -4   5   1     1020.70     1060.71     21.51 o 
  -3   5   1        2.77        0.60      3.47 o 
  -2   5   1       36.86       61.78      6.90 o 
  -1   5   1     2067.73     2162.45     29.65 o 
   0   5   1       14.97       28.96      2.98 o 
   1   5   1     1795.55     1767.91     24.79 o 
   2   5   1      895.92      996.64     17.95 o 
   3   5   1      481.73      487.52      9.79 o 
   4   5   1       55.22       66.53      6.43 o 
   5   5   1       43.73       50.70      4.61 o 
   6   5   1       27.41       29.42      6.90 o 
   7   5   1      496.59      528.59     19.19 o 
   8   5   1        1.09      -11.27      7.51 o 
 -10   6   1        4.26       11.79     19.65 o 
  -9   6   1       14.25      -17.03     18.34 o 
  -8   6   1       12.17        0.00     19.65 o 
  -7   6   1      209.86      197.10     13.76 o 
  -6   6   1      161.65      165.06     11.12 o 
  -5   6   1      103.21      103.35      7.66 o 
  -4   6   1        4.61        1.31      4.24 o 
  -3   6   1       51.87       72.27      7.36 o 
  -2   6   1       54.57       65.56      8.02 o 
  -1   6   1      994.46     1046.25     17.10 o 
   0   6   1        4.33       13.49      3.07 o 
   1   6   1       60.49       60.72      4.29 o 
   2   6   1        0.00       -2.95      1.97 o 
   3   6   1      310.14      347.08      8.28 o 
   4   6   1      573.64      542.34     11.13 o 
   5   6   1       20.09       18.43      5.19 o 
   6   6   1        0.10       -8.61      6.29 o 
   7   6   1       32.67       25.64      9.83 o 
   8   6   1        6.80       -0.98      9.83 o 
 -10   7   1        1.86        1.31     19.65 o 
  -9   7   1        5.72      -14.41     19.65 o 
  -8   7   1       13.72        9.83     10.11 o 
  -7   7   1        2.91       -6.55      8.72 o 
  -6   7   1       14.30       10.95      7.12 o 
  -5   7   1        9.77        4.47      5.76 o 
  -4   7   1       25.08       25.30      5.76 o 
  -3   7   1        9.02        4.16      4.61 o 
  -2   7   1      137.32      152.53      7.92 o 
  -1   7   1      106.67      106.26      5.02 o 
   0   7   1      921.50      985.11     16.91 o 
   1   7   1      269.91      309.73      8.33 o 
   2   7   1      247.51      259.07      7.43 o 
   3   7   1      149.27      129.10      5.51 o 
   4   7   1      555.76      569.63     11.89 o 
   5   7   1      186.42      162.36      8.57 o 
   6   7   1        0.08        2.33      8.18 o 
   7   7   1      184.92      171.85     13.22 o 
   8   7   1        8.71       -5.37     11.14 o 
 -10   8   1       12.88       18.34     22.27 o 
  -9   8   1        0.85      -14.41     20.96 o 
  -8   8   1       20.51       12.34     10.66 o 
  -7   8   1        0.97        2.62     14.41 o 
  -6   8   1      136.02      165.63     10.89 o 
  -5   8   1       10.98       19.43      6.88 o 
  -4   8   1      151.13      142.18      8.48 o 
  -3   8   1      159.88      162.72      8.43 o 
  -2   8   1      515.70      565.12     13.62 o 
  -1   8   1       15.19       10.11      4.41 o 
   0   8   1      230.64      256.72      8.09 o 
   1   8   1     1286.11     1396.90     22.80 o 
   2   8   1     1050.25     1076.26     18.93 o 
   3   8   1        8.54        6.27      3.41 o 
   4   8   1       41.09       61.53      5.86 o 
   5   8   1     1330.41     1273.64     33.01 o 
   6   8   1      199.69      210.49     13.53 o 
   7   8   1      216.55      185.00     13.53 o 
   8   8   1        1.16      -15.72     10.48 o 
   9   8   1        8.23       -3.13     10.38 o 
 -10   9   1        9.90       31.44     22.27 o 
  -9   9   1       28.58       41.93     24.89 o 
  -8   9   1       10.30        0.40     11.11 o 
  -7   9   1       18.96       22.83     12.58 o 
  -6   9   1      297.85      299.29     13.62 o 
  -5   9   1      166.73      148.06     10.20 o 
  -4   9   1        1.95       -4.90      6.17 o 
  -3   9   1        2.80        2.62      3.62 o 
  -2   9   1        0.00       -5.48      4.55 o 
  -1   9   1        4.59       -0.67      3.63 o 
   0   9   1        0.21       -2.39      3.41 o 
   1   9   1      297.70      310.80      9.46 o 
   2   9   1      282.50      281.71      8.88 o 
   3   9   1       95.90       92.27      6.87 o 
   4   9   1        3.68        1.82      4.60 o 
   5   9   1      339.05      354.79     19.65 o 
   6   9   1      279.37      267.11     15.10 o 
   7   9   1       17.75        4.61     10.38 o 
   8   9   1        2.36      -10.60     10.38 o 
   9   9   1       19.52       37.00     13.22 o 
  -9  10   1        0.00       11.79     22.27 o 
  -8  10   1        4.25       -9.75     11.88 o 
  -7  10   1      391.21      366.58     36.69 o 
  -6  10   1      448.23      461.04     17.50 o 
  -5  10   1      198.37      209.96     12.07 o 
  -4  10   1       39.39       54.73      8.67 o 
  -3  10   1      635.57      634.89     18.21 o 
  -2  10   1       10.39        6.26      3.99 o 
  -1  10   1        0.02       -5.19      3.74 o 
   0  10   1       20.15       19.13      4.75 o 
   1  10   1        0.04       -4.48      3.66 o 
   2  10   1       41.61       59.21      6.32 o 
   3  10   1        2.80       -1.73      5.33 o 
   4  10   1      289.46      319.38     12.90 o 
   5  10   1       52.43       73.39     12.58 o 
   6  10   1        0.01       23.91     10.66 o 
   7  10   1        1.45       -5.24     13.76 o 
   8  10   1       29.54       33.61     13.22 o 
   9  10   1       35.68       47.42     13.81 o 
  -9  11   1        0.75        3.93     22.27 o 
  -8  11   1       10.28       -3.48     12.84 o 
  -7  11   1       11.76        5.76     12.10 o 
  -6  11   1      105.14      124.52     13.35 o 
  -5  11   1        5.75        1.09     12.71 o 
  -4  11   1      121.03      131.15     10.72 o 
  -3  11   1      233.58      243.94     12.42 o 
  -2  11   1       90.34       99.27      8.17 o 
  -1  11   1       33.95       45.84      8.65 o 
   0  11   1       85.46       90.76      8.25 o 
   1  11   1      160.62      162.54      8.11 o 
   2  11   1      240.12      236.56      9.78 o 
   3  11   1      333.67      310.81     18.91 o 
   4  11   1      198.56      192.32     11.21 o 
   5  11   1       40.82       57.88     24.89 o 
   6  11   1      325.88      309.11     17.62 o 
   7  11   1        2.65       -6.77     10.66 o 
   8  11   1        1.55       -0.91     11.62 o 
   9  11   1        0.25       12.38     13.22 o 
  -8  12   1        0.03      -14.41     12.10 o 
  -7  12   1       16.70       -6.60     13.76 o 
  -6  12   1      170.43      140.96     20.31 o 
  -5  12   1        0.04      -11.43      8.57 o 
  -4  12   1       16.40       20.41      8.87 o 
  -3  12   1       73.22       95.99     15.67 o 
  -2  12   1        0.55       16.45      6.43 o 
  -1  12   1        8.17        5.79      5.98 o 
   0  12   1       48.55       48.54      8.25 o 
   1  12   1      372.66      321.70     13.85 o 
   2  12   1     1205.97     1235.25     23.85 o 
   3  12   1      307.28      283.46     12.58 o 
   4  12   1      163.66      162.46     13.81 o 
   5  12   1       46.47       42.80     22.27 o 
   6  12   1        0.08      -14.88      9.92 o 
   7  12   1        1.85      -10.33     13.76 o 
   8  12   1        2.08       -2.14     15.07 o 
  -8  13   1        5.58       -2.79     13.81 o 
  -7  13   1       41.28       46.64     15.26 o 
  -6  13   1       21.01        9.08     12.30 o 
  -5  13   1       30.12       40.79     11.30 o 
  -4  13   1       10.88        3.17      9.44 o 
  -3  13   1        4.22       -0.52      8.52 o 
  -2  13   1      762.92      752.00     18.42 o 
  -1  13   1        0.03       -7.95      6.88 o 
   0  13   1       52.50       44.22      7.99 o 
   1  13   1      320.95      315.72     14.65 o 
   2  13   1      219.28      201.99     12.46 o 
   3  13   1       19.38       29.83     11.11 o 
   4  13   1       14.74       13.36     10.90 o 
   5  13   1       24.81       12.67     11.88 o 
   6  13   1       16.82       22.60     13.76 o 
   7  13   1        0.60      -13.20     11.62 o 
   8  13   1       14.98        1.69     13.81 o 
  -7  14   1       24.71       20.89     15.43 o 
  -6  14   1        4.41       -4.40     14.41 o 
  -5  14   1        0.13      -11.62      9.31 o 
  -4  14   1       67.24       48.74     10.95 o 
  -3  14   1      194.47      156.82     12.25 o 
  -2  14   1      394.49      366.28     19.52 o 
  -1  14   1       68.23      104.26     10.39 o 
   0  14   1      178.37      164.25     10.51 o 
   1  14   1       38.10       68.02     10.97 o 
   2  14   1      188.03      146.40     11.89 o 
   3  14   1       15.27       14.47     10.38 o 
   4  14   1        5.01       -4.75     10.11 o 
   5  14   1        4.31       -5.24     10.66 o 
   6  14   1        5.09       -1.03     11.45 o 
   7  14   1       19.52       16.34     14.06 o 
  -7  15   1       49.15       50.33     15.99 o 
  -6  15   1       23.50       24.01     20.31 o 
  -5  15   1        1.64      -14.71     11.11 o 
  -4  15   1        0.05      -13.61      9.07 o 
  -3  15   1       71.03       73.85     12.68 o 
  -2  15   1        2.77       -6.33     10.66 o 
  -1  15   1      178.65      157.92     11.14 o 
   0  15   1       60.68       72.93      9.93 o 
   1  15   1        1.06       -2.74      7.09 o 
   2  15   1       15.35       13.09      7.86 o 
   3  15   1        7.50       -1.21     10.28 o 
   4  15   1        3.13      -11.53     10.90 o 
   5  15   1        2.63       -5.52     11.79 o 
   6  15   1        0.83      -13.15     11.88 o 
   7  15   1       16.39       24.65     14.06 o 
  -6  16   1        1.45        2.46     14.06 o 
  -5  16   1        3.66        4.54     14.06 o 
  -4  16   1        2.12      -13.14      9.71 o 
  -3  16   1       90.55      135.96     15.04 o 
  -2  16   1       55.00       70.75     15.10 o 
  -1  16   1       49.85       46.58      9.99 o 
   0  16   1       21.00        6.51      8.38 o 
   1  16   1       46.70       66.77      9.98 o 
   2  16   1       58.44       92.14     13.49 o 
   3  16   1       22.42        7.86     12.30 o 
   4  16   1        0.10      -16.67     11.11 o 
   5  16   1       11.25       17.03     12.84 o 
   6  16   1        1.82        7.90     13.29 o 
  -5  17   1        3.35       -5.32     14.06 o 
  -4  17   1       16.57        9.83     10.95 o 
  -3  17   1        9.75        9.30     10.79 o 
  -2  17   1       15.70       10.69     13.29 o 
  -1  17   1        3.50      -18.28     12.19 o 
   0  17   1        4.08      -12.05      8.03 o 
   1  17   1        9.53       -1.61      8.20 o 
   2  17   1        3.89       -2.06     10.21 o 
   3  17   1        0.87      -12.45     11.62 o 
   4  17   1        8.65        3.39     12.84 o 
   5  17   1       28.14       47.37     21.62 o 
  -4  18   1       18.98       11.10     15.07 o 
  -3  18   1       30.12       26.50     15.48 o 
  -2  18   1       58.15       73.66     17.91 o 
  -1  18   1        4.17       -1.12     11.44 o 
   0  18   1       25.61       20.52      9.82 o 
   1  18   1       38.49       31.94     10.24 o 
   2  18   1       78.73      135.07     20.36 o 
   3  18   1        4.97       -6.34     11.83 o 
   4  18   1        5.34        6.55     17.03 o 
  -1  19   1       59.69       61.54     14.84 o 
   0  19   1        5.80        8.08     12.68 o 
   1  19   1       24.03       21.08     12.81 o 
  -8   0   2      118.03      120.54     18.34 o 
  -6   0   2      148.88      128.40     14.41 o 
  -4   0   2       39.31       31.85      3.52 o 
  -2   0   2     5850.94     5868.67    101.83 o 
   0   0   2       54.33       58.99      2.78 o 
   2   0   2       13.55       15.72      3.93 o 
   4   0   2      182.00      164.92      6.90 o 
   6   0   2      295.38      293.12     10.62 o 
 -10   1   2        0.17        0.00     18.34 o 
  -9   1   2       24.00       46.40     13.41 o 
  -8   1   2        0.40       -1.68      9.69 o 
  -7   1   2        0.59       -4.59      7.41 o 
  -6   1   2       63.49       65.93      9.26 o 
  -5   1   2      719.77      748.12     15.74 o 
  -4   1   2       40.50       42.75      3.54 o 
  -3   1   2        7.99        9.17      4.09 o 
  -2   1   2     4005.52     3848.47     57.40 o 
  -1   1   2      525.72      475.37      7.82 o 
   0   1   2        5.15       13.12      1.90 o 
   1   1   2     1527.57     1409.18     24.23 o 
   2   1   2     1133.68     1059.44     29.15 o 
   3   1   2      501.87      539.45      8.96 o 
   4   1   2       25.56       21.38      3.97 o 
   5   1   2       94.09       82.74      4.07 o 
   6   1   2      306.75      320.74     14.41 o 
   7   1   2       41.36       51.10     10.48 o 
 -10   2   2        1.10       11.79     19.65 o 
  -9   2   2      421.67      405.15     20.83 o 
  -8   2   2      128.62      112.75     12.48 o 
  -7   2   2       65.66       62.46     25.55 o 
  -6   2   2        0.24       -6.11      4.08 o 
  -5   2   2     2394.34     2474.67     41.05 o 
  -4   2   2      349.39      339.86      9.64 o 
  -3   2   2        8.86        7.42      4.09 o 
  -2   2   2       27.84       32.77      7.11 o 
  -1   2   2      440.39      429.93      7.27 o 
   0   2   2    12507.53    12002.21    163.04 o 
   1   2   2      517.69      532.97      9.78 o 
   2   2   2       24.78       36.80      3.03 o 
   3   2   2        0.66        2.04      1.72 o 
   4   2   2      125.34      178.96      5.18 o 
   5   2   2      111.95       95.69      4.33 o 
   6   2   2       80.74       67.07      5.19 o 
   7   2   2      755.66      811.01     30.13 o 
 -10   3   2       23.54       36.69     20.96 o 
  -9   3   2        0.00       26.75     13.22 o 
  -8   3   2       75.24      103.53     14.74 o 
  -7   3   2        1.29      -12.51      8.34 o 
  -6   3   2       15.43       16.82      5.39 o 
  -5   3   2      102.53      101.75      6.82 o 
  -4   3   2       51.50       64.90      6.94 o 
  -3   3   2       36.09       46.94      5.97 o 
  -2   3   2     1064.15     1033.82     19.03 o 
  -1   3   2      677.99      644.73     13.27 o 
   0   3   2     1867.90     1738.79     29.46 o 
   1   3   2      101.32       89.36      3.41 o 
   2   3   2     2780.46     2700.96     59.13 o 
   3   3   2      645.51      656.74     11.06 o 
   4   3   2      606.12      647.42     11.16 o 
   5   3   2      128.54      162.18      6.72 o 
   6   3   2      146.07      147.55      6.88 o 
   7   3   2        1.28       11.58      8.76 o 
   8   3   2      500.94      479.53     23.58 o 
 -10   4   2        0.02       31.44     20.96 o 
  -9   4   2       77.55       82.54     23.58 o 
  -8   4   2      467.18      452.16     32.10 o 
  -7   4   2        3.15       -7.86      9.26 o 
  -6   4   2        0.09       -3.46      5.73 o 
  -5   4   2      196.46      194.84      8.87 o 
  -4   4   2      524.34      534.56     13.68 o 
  -3   4   2      300.87      288.94     12.04 o 
  -2   4   2       42.21       46.85      2.93 o 
  -1   4   2       24.05       23.32      2.83 o 
   0   4   2      410.45      399.42      9.70 o 
   1   4   2      338.11      306.36      6.61 o 
   2   4   2      211.74      234.64      7.03 o 
   3   4   2     2910.36     3185.32     41.66 o 
   4   4   2      299.76      330.00      7.75 o 
   5   4   2        0.14       -2.02      4.18 o 
   6   4   2      289.15      295.59     12.87 o 
   7   4   2      331.79      318.90     14.16 o 
   8   4   2       89.52       99.58     15.72 o 
 -10   5   2       22.54        5.24     19.65 o 
  -9   5   2        0.05      -13.10     18.34 o 
  -8   5   2      386.82      381.87     20.32 o 
  -7   5   2       20.06        5.03     10.14 o 
  -6   5   2       21.04       19.41      7.26 o 
  -5   5   2       13.51       31.84      6.72 o 
  -4   5   2      600.68      617.95     15.42 o 
  -3   5   2      214.52      205.05      6.64 o 
  -2   5   2     1058.07     1021.92     18.15 o 
  -1   5   2       22.91       27.68      3.63 o 
   0   5   2     1196.57     1211.85     18.30 o 
   1   5   2      309.93      320.91      7.43 o 
   2   5   2        1.97       -2.01      2.09 o 
   3   5   2      377.85      415.98     10.21 o 
   4   5   2      303.21      310.15      7.94 o 
   5   5   2        1.96       -0.20      4.06 o 
   6   5   2      445.65      485.18     16.97 o 
   7   5   2       76.23       97.47     12.28 o 
   8   5   2        0.34        2.62     10.48 o 
 -10   6   2       15.10       11.79     20.96 o 
  -9   6   2        0.03      -29.48     19.65 o 
  -8   6   2      157.62      132.11     15.67 o 
  -7   6   2        2.67      -13.02      8.68 o 
  -6   6   2      101.17      111.15      9.50 o 
  -5   6   2      784.15      785.79     19.45 o 
  -4   6   2       57.94       74.69      7.49 o 
  -3   6   2       48.00       49.49      7.17 o 
  -2   6   2      122.29      125.60      5.28 o 
  -1   6   2      114.07      132.75      5.11 o 
   0   6   2     2366.25     2399.44     33.21 o 
   1   6   2        2.19       -2.52      2.40 o 
   2   6   2        2.64        5.90      2.89 o 
   3   6   2      116.54      106.24      4.83 o 
   4   6   2      166.87      168.14      6.03 o 
   5   6   2      330.89      352.77     10.89 o 
   6   6   2       82.02       97.61     11.33 o 
   7   6   2        0.44      -11.27      7.51 o 
   8   6   2       16.75       20.96     13.10 o 
 -10   7   2        0.49        2.62     20.96 o 
  -9   7   2       10.82      -24.89     19.65 o 
  -8   7   2       15.04        4.35     14.34 o 
  -7   7   2       24.23       17.63     10.98 o 
  -6   7   2      392.99      377.06     14.24 o 
  -5   7   2      120.83      131.15      9.04 o 
  -4   7   2      103.22       99.91      7.89 o 
  -3   7   2        9.56        8.24      3.42 o 
  -2   7   2      816.52      832.64     15.00 o 
  -1   7   2      396.23      404.22      9.51 o 
   0   7   2       77.01       76.46      4.75 o 
   1   7   2       25.58       32.21      4.07 o 
   2   7   2       47.78       60.76      4.83 o 
   3   7   2        2.38       -4.74      3.47 o 
   4   7   2       33.90       37.53      4.61 o 
   5   7   2       42.77       45.97      8.93 o 
   6   7   2       15.36        3.35      8.18 o 
   7   7   2       23.66       33.07     14.41 o 
   8   7   2        3.37      -13.15      8.76 o 
   9   7   2        0.08      -17.69     11.79 o 
 -10   8   2        0.34        9.17     22.27 o 
  -9   8   2        0.54      -22.27     20.96 o 
  -8   8   2      238.73      196.53     26.20 o 
  -7   8   2      208.23      232.91     13.08 o 
  -6   8   2      816.10      827.19     22.28 o 
  -5   8   2       87.56      106.28      9.50 o 
  -4   8   2       43.64       57.37      7.79 o 
  -3   8   2      806.30      771.02     17.00 o 
  -2   8   2      918.08      939.55     17.01 o 
  -1   8   2       10.85       11.40      3.73 o 
   0   8   2        1.70        0.59      3.18 o 
   1   8   2      544.16      589.11     12.43 o 
   2   8   2       14.16       21.61      3.93 o 
   3   8   2      266.98      277.67      9.68 o 
   4   8   2        1.13        5.40      4.54 o 
   5   8   2       69.71      106.01     21.62 o 
   6   8   2       15.36        1.60      8.18 o 
   7   8   2        0.01      -12.72      8.48 o 
   8   8   2       12.08        4.79     10.38 o 
   9   8   2       14.16       22.27     15.72 o 
  -9   9   2        3.19      -10.48     22.27 o 
  -8   9   2        0.80       14.41     20.96 o 
  -7   9   2      122.26      126.77     12.06 o 
  -6   9   2        5.97       12.52      9.82 o 
  -5   9   2       36.26       34.93      9.01 o 
  -4   9   2       99.17      110.32     10.44 o 
  -3   9   2       28.12       32.10      9.26 o 
  -2   9   2       28.47       41.58      5.55 o 
  -1   9   2       22.15       31.07      5.48 o 
   0   9   2        9.04        1.91      4.93 o 
   1   9   2       24.98       37.03      5.00 o 
   2   9   2       74.57       80.67      5.69 o 
   3   9   2       29.07       26.65      5.67 o 
   4   9   2      266.72      238.28     10.59 o 
   5   9   2      235.79      218.94     16.38 o 
   6   9   2        2.39       -4.14      8.48 o 
   7   9   2       14.62       -1.31      9.43 o 
   8   9   2       14.98        7.86     11.33 o 
   9   9   2        5.53       -9.17     14.41 o 
  -9  10   2        4.58       -3.93     23.58 o 
  -8  10   2        1.32      -12.70     14.41 o 
  -7  10   2        0.01       16.54     10.59 o 
  -6  10   2      142.11      167.86     17.33 o 
  -5  10   2       27.19       26.20      9.53 o 
  -4  10   2      120.51      119.04      9.64 o 
  -3  10   2       10.17       -0.92      9.48 o 
  -2  10   2       64.14       61.33      8.52 o 
  -1  10   2       37.75       36.61      5.42 o 
   0  10   2        4.86        1.81      3.85 o 
   1  10   2        0.85       -5.18      3.73 o 
   2  10   2     1125.58     1101.90     21.55 o 
   3  10   2       12.25       13.01      6.45 o 
   4  10   2      466.42      446.62     14.43 o 
   5  10   2      466.29      453.49     19.52 o 
   6  10   2      552.93      494.97     20.46 o 
   7  10   2       11.56       -6.07     10.07 o 
   8  10   2        8.52       18.34     11.62 o 
   9  10   2       51.12      102.20     22.27 o 
  -9  11   2        7.32        6.55     23.58 o 
  -8  11   2        0.67      -10.44     12.84 o 
  -7  11   2      115.03      118.16     26.86 o 
  -6  11   2        2.08       -3.39      9.35 o 
  -5  11   2      253.64      254.61     13.81 o 
  -4  11   2      140.48      160.88     11.67 o 
  -3  11   2       40.12       37.41      9.44 o 
  -2  11   2       10.36        4.86      6.90 o 
  -1  11   2        8.50        3.68      4.75 o 
   0  11   2        1.24       -6.18      4.12 o 
   1  11   2      174.53      176.05      8.33 o 
   2  11   2       38.81       59.35      7.58 o 
   3  11   2      163.82      160.84     10.44 o 
   4  11   2        4.02        3.41      8.72 o 
   5  11   2      416.47      401.49     22.93 o 
   6  11   2       60.95       67.01     13.53 o 
   7  11   2        0.14      -12.69      9.70 o 
   8  11   2        0.01       -9.11     10.38 o 
   9  11   2        3.43      -18.34     15.72 o 
  -8  12   2        2.46      -17.08     14.41 o 
  -7  12   2       10.57       19.50     14.48 o 
  -6  12   2       32.99       26.92     11.18 o 
  -5  12   2       12.62       26.41     10.12 o 
  -4  12   2      336.88      334.17     16.69 o 
  -3  12   2      556.46      541.60     18.34 o 
  -2  12   2      253.65      219.98     13.08 o 
  -1  12   2       88.41       87.10      8.99 o 
   0  12   2       15.04       14.95      6.13 o 
   1  12   2       95.16      134.65      8.44 o 
   2  12   2      188.02      167.76      9.42 o 
   3  12   2        0.68       -7.21      9.11 o 
   4  12   2       13.26       12.51     11.79 o 
   5  12   2       59.47       57.21     12.10 o 
   6  12   2       51.15       49.54     12.84 o 
   7  12   2        8.90        4.48     11.62 o 
   8  12   2        1.26        6.31     11.88 o 
  -8  13   2        0.98       -5.11     13.81 o 
  -7  13   2        0.22       -7.14     13.29 o 
  -6  13   2        9.30        6.35     10.72 o 
  -5  13   2       49.29       57.94     11.81 o 
  -4  13   2       74.25       89.18     12.58 o 
  -3  13   2      464.73      430.80     17.07 o 
  -2  13   2      333.96      309.34     25.55 o 
  -1  13   2       19.72       11.34      7.76 o 
   0  13   2        0.73       -8.02      6.78 o 
   1  13   2      933.44      897.84     23.83 o 
   2  13   2       45.49       53.75      8.51 o 
   3  13   2       69.36       70.71     10.37 o 
   4  13   2       28.86       30.24     11.11 o 
   5  13   2       59.61       64.34     13.81 o 
   6  13   2       14.55       20.03     12.10 o 
   7  13   2        1.91       -9.28     11.33 o 
   8  13   2        4.55       19.88     17.69 o 
  -7  14   2        0.73       -4.35     16.38 o 
  -6  14   2       12.07        9.70     13.08 o 
  -5  14   2        0.79      -13.88      9.86 o 
  -4  14   2        1.89       -9.76      8.80 o 
  -3  14   2       50.97       59.08     11.53 o 
  -2  14   2       74.06      117.83     20.31 o 
  -1  14   2       75.91       78.31     10.79 o 
   0  14   2      123.26      129.74     11.70 o 
   1  14   2       75.56       75.18     10.89 o 
   2  14   2       77.84       85.24      9.53 o 
   3  14   2       66.60       62.92     13.29 o 
   4  14   2        7.57        7.37     10.11 o 
   5  14   2       27.05       31.44     12.84 o 
   6  14   2       27.14       35.80     13.81 o 
   7  14   2        8.29        4.70     12.84 o 
  -7  15   2        1.35      -21.62     14.41 o 
  -6  15   2        0.58       -6.29     13.53 o 
  -5  15   2        0.33      -14.42      9.62 o 
  -4  15   2       15.43        3.19     10.31 o 
  -3  15   2        6.16       -7.13      9.50 o 
  -2  15   2       22.05        9.51     12.45 o 
  -1  15   2      126.48      129.28     13.74 o 
   0  15   2       50.32       45.29     10.75 o 
   1  15   2        9.56        6.43      9.48 o 
   2  15   2       50.66       46.49     13.29 o 
   3  15   2       10.45      -13.27      9.92 o 
   4  15   2       11.34       11.89     12.10 o 
   5  15   2       32.56       33.25     12.84 o 
   6  15   2       48.11       40.15     15.03 o 
  -6  16   2       18.19       17.42     15.03 o 
  -5  16   2        1.33       -3.09     11.37 o 
  -4  16   2        2.87       11.25     11.12 o 
  -3  16   2       52.83       66.06     13.29 o 
  -2  16   2       32.54       37.76     15.10 o 
  -1  16   2        2.66      -13.96      9.31 o 
   0  16   2       67.15       68.31     10.33 o 
   1  16   2       54.22       47.18     11.66 o 
   2  16   2      208.12      209.17     16.95 o 
   3  16   2        0.62       -6.29     10.90 o 
   4  16   2        1.32        2.99     12.58 o 
   5  16   2        0.00       -1.85     12.30 o 
   6  16   2       98.45      101.34     29.48 o 
  -5  17   2        3.60       -8.83     13.29 o 
  -4  17   2        1.21       -5.53     10.72 o 
  -3  17   2        9.48       33.05     12.46 o 
  -2  17   2       21.63       11.70     13.53 o 
  -1  17   2        0.01      -15.98     10.90 o 
   0  17   2        0.28      -10.95      7.30 o 
   1  17   2       12.89        4.86      8.57 o 
   2  17   2        0.84       -3.52     11.59 o 
   3  17   2       27.00       17.20     13.48 o 
   4  17   2        1.47      -15.86     15.72 o 
   5  17   2        2.01        2.62     13.48 o 
  -3  18   2       60.34      110.25     22.90 o 
  -2  18   2       14.11       17.56     14.06 o 
  -1  18   2       22.95        7.64     13.53 o 
   0  18   2       25.08       25.85     11.89 o 
   1  18   2       18.94       10.21     10.65 o 
   2  18   2       36.73       46.39     15.67 o 
   3  18   2        5.84      -14.01     12.30 o 
  -1  19   2        0.07      -19.62     13.08 o 
   0  19   2       82.76       84.46     14.93 o 
   1  19   2        8.85        4.35     11.55 o 
  -9   0   3      576.95      556.84     34.07 o 
  -7   0   3        4.08      -17.69     11.79 o 
  -5   0   3        2.90      -13.76      9.17 o 
  -3   0   3     1747.67     1774.72     34.62 o 
  -1   0   3   134116.16   127770.40   3994.80 o 
   1   0   3       51.66       52.58      3.14 o 
   3   0   3      299.59      318.15     16.38 o 
   5   0   3        0.81       -2.62      5.24 o 
   7   0   3      280.33      230.60     17.03 o 
 -10   1   3        0.58       14.41     13.90 o 
  -9   1   3       46.22       87.50     16.03 o 
  -8   1   3       16.44        5.08     11.00 o 
  -7   1   3        3.88      -12.83      8.76 o 
  -6   1   3      166.10      136.53     19.65 o 
  -5   1   3      184.23      187.31      7.76 o 
  -4   1   3      704.46      643.14     19.46 o 
  -3   1   3      190.77      185.44      6.81 o 
  -2   1   3        0.61        0.71      3.54 o 
  -1   1   3    13825.71    13894.05    166.84 o 
   0   1   3      281.15      284.32     12.86 o 
   1   1   3     1307.48     1269.62     20.14 o 
   2   1   3     1583.48     1516.05     23.92 o 
   3   1   3        0.89       -3.18      4.19 o 
   4   1   3       91.27       97.60      3.73 o 
   5   1   3       78.78       72.65      4.54 o 
   6   1   3        5.47       -0.66      4.63 o 
   7   1   3     1588.99     1482.24     31.95 o 
 -11   2   3        0.01        6.55     20.96 o 
 -10   2   3        0.20       27.84     14.74 o 
  -9   2   3      276.44      276.11     23.58 o 
  -8   2   3       65.95       67.48     13.90 o 
  -7   2   3       20.63       -7.86     19.65 o 
  -6   2   3       51.02       67.99     11.12 o 
  -5   2   3      387.63      367.25     11.37 o 
  -4   2   3      285.37      292.84     12.97 o 
  -3   2   3       78.99       68.94      4.75 o 
  -2   2   3       27.30       25.22      2.88 o 
  -1   2   3     1026.63     1049.58     36.88 o 
   0   2   3     1056.88     1016.57     32.38 o 
   1   2   3      303.56      312.55      7.29 o 
   2   2   3     1981.60     1948.76     30.13 o 
   3   2   3     1372.59     1362.79     22.62 o 
   4   2   3      175.76      187.40      6.81 o 
   5   2   3        7.05        1.75      3.03 o 
   6   2   3      388.26      370.18     12.48 o 
   7   2   3      967.13     1003.99     24.54 o 
   8   2   3        9.00        9.17      9.17 o 
 -11   3   3        8.29       51.10     23.58 o 
 -10   3   3       12.38       30.42     15.07 o 
  -9   3   3      252.61      258.27     18.05 o 
  -8   3   3        4.98       -2.52     11.94 o 
  -7   3   3        0.20      -11.79     11.79 o 
  -6   3   3       84.63      103.51     12.48 o 
  -5   3   3      174.46      193.65     12.41 o 
  -4   3   3      764.46      710.96     21.31 o 
  -3   3   3      397.55      392.22     10.97 o 
  -2   3   3      131.20      121.57      5.03 o 
  -1   3   3      273.96      266.39     10.21 o 
   0   3   3      864.21      838.56     28.93 o 
   1   3   3      330.26      350.57      6.98 o 
   2   3   3      417.51      413.52      9.56 o 
   3   3   3     1229.87     1239.93     21.58 o 
   4   3   3      491.76      495.69     11.58 o 
   5   3   3      248.73      248.78      8.25 o 
   6   3   3       23.28       15.39      4.75 o 
   7   3   3      288.09      271.21     17.03 o 
   8   3   3        0.02       -3.93      9.17 o 
 -10   4   3       36.94       55.03     23.58 o 
  -9   4   3       84.96       99.81     16.97 o 
  -8   4   3      151.31      144.89     16.03 o 
  -7   4   3       44.71       25.42     19.65 o 
  -6   4   3        2.96        1.50      6.44 o 
  -5   4   3     1250.07     1267.84     25.63 o 
  -4   4   3       86.24      101.32      9.69 o 
  -3   4   3       28.58       21.19      4.75 o 
  -2   4   3      193.70      166.78      4.92 o 
  -1   4   3     4370.97     4190.19     53.64 o 
   0   4   3        0.07        0.00      2.18 o 
   1   4   3      362.95      344.81      7.48 o 
   2   4   3     1821.58     1790.84     31.01 o 
   3   4   3     2867.71     3022.78     47.52 o 
   4   4   3      534.21      576.98     13.31 o 
   5   4   3       19.67       23.53      4.75 o 
   6   4   3       23.64       28.29      5.68 o 
   7   4   3       22.09       10.48     10.48 o 
   8   4   3       82.13       58.96     14.41 o 
 -10   5   3        0.51        9.17     20.96 o 
  -9   5   3       45.44       38.61     22.93 o 
  -8   5   3        8.42       31.57     16.38 o 
  -7   5   3       11.70        2.62     14.41 o 
  -6   5   3        1.14       -2.52      6.47 o 
  -5   5   3       40.56       58.63      7.29 o 
  -4   5   3      562.26      537.26     19.46 o 
  -3   5   3        2.44        0.72      2.46 o 
  -2   5   3      618.62      627.33     11.51 o 
  -1   5   3      710.75      673.53     13.05 o 
   0   5   3       84.76       77.13      3.98 o 
   1   5   3       69.86       76.32      3.93 o 
   2   5   3     1260.21     1341.60     20.20 o 
   3   5   3      669.65      675.44     12.11 o 
   4   5   3      173.28      171.47      7.29 o 
   5   5   3        0.07       -1.97      4.63 o 
   6   5   3      142.45      134.84     12.69 o 
   7   5   3        0.10      -11.79      7.86 o 
   8   5   3      158.20      128.40     14.41 o 
 -10   6   3       27.02       26.20     23.58 o 
  -9   6   3        3.68      -20.11     13.41 o 
  -8   6   3        1.18        6.55     18.34 o 
  -7   6   3        5.15       -4.76     22.27 o 
  -6   6   3       27.22       31.79      8.25 o 
  -5   6   3      244.59      249.38     11.18 o 
  -4   6   3      678.11      665.08     22.68 o 
  -3   6   3      307.14      286.09      7.51 o 
  -2   6   3     2255.40     2192.92     39.25 o 
  -1   6   3      186.72      178.15      5.94 o 
   0   6   3     1412.78     1387.63     21.50 o 
   1   6   3      211.60      208.16      6.50 o 
   2   6   3      688.17      778.63     13.99 o 
   3   6   3      262.75      292.64      7.69 o 
   4   6   3        3.72        3.93      4.24 o 
   5   6   3      183.33      187.30      8.75 o 
   6   6   3      184.82      207.40     12.87 o 
   7   6   3      125.64      138.88     14.41 o 
   8   6   3       49.75       49.79     14.41 o 
   9   6   3        4.12       -6.55     11.79 o 
 -10   7   3       11.76        7.86     23.58 o 
  -9   7   3        2.50      -10.48     22.27 o 
  -8   7   3        3.87       -4.67     14.74 o 
  -7   7   3      324.89      307.21     20.24 o 
  -6   7   3      335.82      316.55     13.85 o 
  -5   7   3       50.28       67.81      9.19 o 
  -4   7   3      276.21      249.88     13.90 o 
  -3   7   3      153.51      159.37      8.87 o 
  -2   7   3        6.28       10.27      4.92 o 
  -1   7   3       38.38       39.57      4.75 o 
   0   7   3     1495.86     1478.32     23.19 o 
   1   7   3      415.47      395.23      9.69 o 
   2   7   3      102.15      118.50      5.42 o 
   3   7   3        2.53       -0.71      3.63 o 
   4   7   3       35.46       38.97      5.96 o 
   5   7   3       36.22       29.03      6.45 o 
   6   7   3       80.65       74.06     12.45 o 
   7   7   3        0.62      -11.12      7.41 o 
   8   7   3        9.42       -3.93     11.79 o 
   9   7   3        4.36       -6.55     11.79 o 
 -10   8   3       10.52        5.24     23.58 o 
  -9   8   3        0.08       -9.17     23.58 o 
  -8   8   3       34.81       38.87     16.60 o 
  -7   8   3      101.22      131.87     12.68 o 
  -6   8   3      425.49      411.96     16.38 o 
  -5   8   3      213.94      213.21     11.73 o 
  -4   8   3       33.34       39.90     10.07 o 
  -3   8   3       18.50       22.85      6.72 o 
  -2   8   3      499.02      463.84     10.97 o 
  -1   8   3       65.64       92.42      5.84 o 
   0   8   3       87.39       95.58      5.67 o 
   1   8   3        4.06        6.05      3.73 o 
   2   8   3       18.41       20.06      4.22 o 
   3   8   3     1246.57     1247.81     24.53 o 
   4   8   3     1335.22     1278.76     25.47 o 
   5   8   3      297.35      283.59     11.49 o 
   6   8   3      150.89      128.91     12.28 o 
   7   8   3        5.15       -8.52      8.34 o 
   8   8   3        1.76       -1.31     11.79 o 
   9   8   3        0.07      -14.41     11.79 o 
  -9   9   3        3.24       10.48     24.89 o 
  -8   9   3       43.35       24.89     16.68 o 
  -7   9   3       89.24      109.58     13.29 o 
  -6   9   3       26.36       46.37     10.59 o 
  -5   9   3      162.67      159.07     11.80 o 
  -4   9   3        0.70      -12.90     11.14 o 
  -3   9   3       34.50       40.78      8.04 o 
  -2   9   3        0.08       -2.72      3.38 o 
  -1   9   3       76.15       86.20      6.04 o 
   0   9   3        8.50       10.46      3.98 o 
   1   9   3      277.34      280.72      9.17 o 
   2   9   3      351.62      372.24     10.58 o 
   3   9   3       78.38       99.96      8.67 o 
   4   9   3      129.05      149.30      9.35 o 
   5   9   3       76.02      106.36     17.03 o 
   6   9   3        0.33      -11.75      7.83 o 
   7   9   3       10.46       -6.75      9.13 o 
   8   9   3       13.48        6.55     13.10 o 
   9   9   3        1.91       -7.86     14.41 o 
  -9  10   3        0.80       11.79     24.89 o 
  -8  10   3       36.01       33.83     18.05 o 
  -7  10   3      117.10      139.28     15.01 o 
  -6  10   3      195.73      217.03     13.65 o 
  -5  10   3       90.33      113.41     12.68 o 
  -4  10   3      784.87      745.99     21.51 o 
  -3  10   3      123.03      120.55     13.53 o 
  -2  10   3        9.18       -2.82      4.53 o 
  -1  10   3       69.32       78.36      7.04 o 
   0  10   3        8.61        3.56      4.39 o 
   1  10   3      137.49      153.66      7.55 o 
   2  10   3      933.81      959.15     18.89 o 
   3  10   3      303.88      309.88     12.13 o 
   4  10   3      130.26      129.36      9.35 o 
   5  10   3      594.66      590.75     22.00 o 
   6  10   3       12.43       -4.41      8.48 o 
   7  10   3        1.63       -8.65      9.13 o 
   8  10   3       20.82       23.58     14.41 o 
   9  10   3        0.15        5.24     15.72 o 
  -9  11   3        3.16       20.96     26.20 o 
  -8  11   3        3.83        6.30     13.29 o 
  -7  11   3       68.94       81.91     14.23 o 
  -6  11   3       15.52       28.49     13.05 o 
  -5  11   3      102.70      126.96     13.26 o 
  -4  11   3      161.28      180.87     12.91 o 
  -3  11   3      130.43      171.02     15.27 o 
  -2  11   3       30.65       27.01      8.04 o 
  -1  11   3       22.85       25.00      5.70 o 
   0  11   3        1.64       -6.67      4.45 o 
   1  11   3     1065.09     1044.72     22.88 o 
   2  11   3       62.72       81.18      9.60 o 
   3  11   3       10.76        4.23      7.22 o 
   4  11   3       89.33      121.05     10.89 o 
   5  11   3        3.23       -5.68      7.74 o 
   6  11   3       23.06        3.74      9.43 o 
   7  11   3        4.71       -4.49      9.43 o 
   8  11   3       11.56       13.10     15.72 o 
  -8  12   3        7.65        2.42     14.06 o 
  -7  12   3        0.04       -2.71     11.43 o 
  -6  12   3        3.43       -8.15     10.16 o 
  -5  12   3       45.27       37.96     11.18 o 
  -4  12   3      211.49      203.00     13.68 o 
  -3  12   3      790.49      749.89     28.68 o 
  -2  12   3       39.00       43.89     12.97 o 
  -1  12   3        9.51        8.75      6.05 o 
   0  12   3       73.57       68.51      7.93 o 
   1  12   3      495.00      484.61     14.08 o 
   2  12   3       96.04      117.31     11.26 o 
   3  12   3       41.22       49.43      8.96 o 
   4  12   3       28.90       34.86     10.38 o 
   5  12   3       13.96       23.74     11.33 o 
   6  12   3        2.58       -9.17      9.43 o 
   7  12   3       37.07       49.03     17.69 o 
   8  12   3       45.89       66.94     15.10 o 
  -8  13   3        1.70       -3.93     18.34 o 
  -7  13   3       16.21       11.42     12.86 o 
  -6  13   3       53.01       61.39     13.46 o 
  -5  13   3       25.02       32.82     11.68 o 
  -4  13   3       85.58       93.73     13.29 o 
  -3  13   3        6.10       27.31      9.82 o 
  -2  13   3       79.56       92.38     15.43 o 
  -1  13   3        0.00       -8.37      5.58 o 
   0  13   3      248.24      224.18     11.72 o 
   1  13   3        1.84        0.53      6.57 o 
   2  13   3       27.15       22.09      8.57 o 
   3  13   3       96.57      102.47     11.27 o 
   4  13   3        1.94       -6.55      9.43 o 
   5  13   3        1.31       -1.50      9.43 o 
   6  13   3        0.09       -6.24      8.93 o 
   7  13   3        0.18       -6.01     11.00 o 
   8  13   3        6.90       18.34     12.97 o 
  -7  14   3       21.26       20.09     15.99 o 
  -6  14   3       19.94       27.45     12.96 o 
  -5  14   3       20.19        8.57     11.43 o 
  -4  14   3       25.72       34.80     11.13 o 
  -3  14   3      151.33      152.91     12.72 o 
  -2  14   3        0.75        5.10     12.28 o 
  -1  14   3        2.36       -5.80      9.83 o 
   0  14   3       40.77       33.50      8.42 o 
   1  14   3       54.19       48.35      8.59 o 
   2  14   3      140.04      144.98     11.43 o 
   3  14   3        3.85       -7.95      7.59 o 
   4  14   3       27.17       41.61     12.84 o 
   5  14   3       31.40       33.48     12.30 o 
   6  14   3        0.16       -5.79     10.66 o 
   7  14   3        5.48       22.46     17.03 o 
  -6  15   3        0.87       -9.16     12.02 o 
  -5  15   3        8.48       -3.40     11.43 o 
  -4  15   3        1.34       -5.87     10.20 o 
  -3  15   3       17.79        8.44     10.20 o 
  -2  15   3       48.79       66.67     12.72 o 
  -1  15   3        0.00       -3.93     17.03 o 
   0  15   3       74.21       69.82     12.44 o 
   1  15   3       86.99       94.17     11.91 o 
   2  15   3       46.14       35.57     10.20 o 
   3  15   3        5.99        0.47     10.28 o 
   4  15   3       52.37       64.47     15.03 o 
   5  15   3       43.08       66.41     14.28 o 
   6  15   3       21.16       20.87     13.22 o 
  -5  16   3        5.99       -6.29     12.02 o 
  -4  16   3        2.49      -10.60     10.10 o 
  -3  16   3      152.84      156.78     14.92 o 
  -2  16   3        9.06       -5.19     10.59 o 
  -1  16   3       12.10      -17.03     18.34 o 
   0  16   3        0.00      -13.33      8.89 o 
   1  16   3       63.53       80.05     15.48 o 
   2  16   3        3.04        9.59      9.37 o 
   3  16   3       13.87        3.48     14.41 o 
   4  16   3       16.88       16.61     12.63 o 
   5  16   3       46.59       42.16     15.72 o 
  -4  17   3       13.75       14.96     11.53 o 
  -3  17   3        1.61       16.80     12.07 o 
  -2  17   3        3.25      -14.51      9.67 o 
  -1  17   3        0.79       -6.90     11.62 o 
   0  17   3        2.49      -10.74     13.53 o 
   1  17   3       32.00       32.87     16.38 o 
   2  17   3        3.21      -11.55     11.29 o 
   3  17   3        9.05        1.18     12.47 o 
   4  17   3       19.90       21.20     13.65 o 
  -3  18   3        3.58       13.67     12.02 o 
  -2  18   3        0.00       -1.18     10.95 o 
  -1  18   3       15.34        7.95     14.41 o 
   0  18   3        3.74        5.07     13.81 o 
   1  18   3       13.23       18.03     14.41 o 
   2  18   3       25.42       20.05     14.28 o 
   3  18   3        2.64      -13.36     13.08 o 
 -10   0   4      111.55       96.95     24.89 o 
  -8   0   4        3.18        2.62     17.03 o 
  -6   0   4       20.37       13.10     13.10 o 
  -4   0   4       78.45       95.26      6.90 o 
  -2   0   4        1.08       -5.24      4.09 o 
   0   0   4     1782.00     1741.14     51.75 o 
   2   0   4      218.36      210.94     10.48 o 
   4   0   4      169.59      154.60     10.48 o 
   6   0   4       69.05       74.68     11.79 o 
   8   0   4        0.07       -7.86      7.86 o 
 -10   1   4       15.41       37.40     16.19 o 
  -9   1   4        6.72       36.69     14.82 o 
  -8   1   4       32.57       16.46     14.41 o 
  -7   1   4        0.66      -14.74      9.83 o 
  -6   1   4        3.18       -6.11      8.18 o 
  -5   1   4      166.01      165.87     11.55 o 
  -4   1   4      153.73      152.06      6.62 o 
  -3   1   4      620.87      604.23     11.07 o 
  -2   1   4      102.05      102.64      4.53 o 
  -1   1   4      341.10      327.12      7.43 o 
   0   1   4     1183.06     1137.63     17.97 o 
   1   1   4        4.99        7.42      2.27 o 
   2   1   4      134.62      118.13      5.97 o 
   3   1   4      105.14       94.98      4.75 o 
   4   1   4       38.81       45.55      4.24 o 
   5   1   4       89.01       81.99      7.86 o 
   6   1   4       18.45       19.00      6.49 o 
   7   1   4       62.84       92.22      9.69 o 
   8   1   4        3.13       -5.24      7.86 o 
 -10   2   4       26.15       53.90     16.60 o 
  -9   2   4      131.33      144.01     16.19 o 
  -8   2   4        2.03       -8.52     12.04 o 
  -7   2   4       29.09       24.94     19.00 o 
  -6   2   4      208.10      181.75     13.41 o 
  -5   2   4       49.96       56.37     10.19 o 
  -4   2   4      105.36       96.74      7.03 o 
  -3   2   4       70.76       59.73      4.13 o 
  -2   2   4     5195.74     5011.14     87.94 o 
  -1   2   4        5.93       10.86      3.18 o 
   0   2   4      572.88      592.15     10.45 o 
   1   2   4      177.06      177.79      5.76 o 
   2   2   4      367.48      345.02      8.80 o 
   3   2   4     1148.97     1201.72     21.15 o 
   4   2   4        6.67        5.99      3.23 o 
   5   2   4        4.13       -1.60      4.09 o 
   6   2   4        0.05       -8.34      5.56 o 
   7   2   4      308.96      285.84     12.48 o 
   8   2   4        0.05      -11.79      7.86 o 
 -10   3   4      148.47      157.31     20.71 o 
  -9   3   4       90.13      114.98     18.05 o 
  -8   3   4        0.71      -19.71     15.07 o 
  -7   3   4       24.69        8.52     12.45 o 
  -6   3   4        2.91       13.10     10.19 o 
  -5   3   4        0.00       -1.97      6.49 o 
  -4   3   4      127.18      109.45     10.33 o 
  -3   3   4      428.48      416.81     11.95 o 
  -2   3   4       36.95       55.32      4.41 o 
  -1   3   4      433.57      446.45      9.06 o 
   0   3   4      357.19      367.13      7.82 o 
   1   3   4       11.29       13.60      2.83 o 
   2   3   4      295.77      293.04      8.55 o 
   3   3   4     3090.47     3244.12     48.96 o 
   4   3   4       74.80       71.43      5.00 o 
   5   3   4        1.72       -5.24      4.63 o 
   6   3   4      645.64      630.87     18.53 o 
   7   3   4      232.00      203.50     11.12 o 
   8   3   4        5.41       -5.24     10.48 o 
 -10   4   4        8.97       29.53     17.12 o 
  -9   4   4       28.79       43.24     15.75 o 
  -8   4   4        4.07      -21.62     14.41 o 
  -7   4   4        1.52       20.96     17.03 o 
  -6   4   4      492.41      450.50     19.90 o 
  -5   4   4      116.76      142.63     12.48 o 
  -4   4   4       62.91       70.95      9.53 o 
  -3   4   4       79.70       71.42      4.12 o 
  -2   4   4       35.24       43.97      4.33 o 
  -1   4   4      181.61      166.83      5.58 o 
   0   4   4      929.33      932.51     15.29 o 
   1   4   4      172.75      189.60      5.66 o 
   2   4   4     1184.89     1176.30     21.37 o 
   3   4   4        0.81       -3.56      3.31 o 
   4   4   4       18.75       17.71      3.99 o 
   5   4   4       34.77       48.69      5.76 o 
   6   4   4      869.31      887.02     23.16 o 
   7   4   4        8.81       17.03     10.48 o 
   8   4   4        0.90        1.31     10.48 o 
   9   4   4        2.60      -13.10      9.17 o 
 -10   5   4        1.29        5.24     15.75 o 
  -9   5   4       27.14       17.44     16.19 o 
  -8   5   4       70.73       62.70     25.55 o 
  -7   5   4       58.33       49.70     14.16 o 
  -6   5   4       41.35       55.14      9.04 o 
  -5   5   4      297.15      269.02     19.65 o 
  -4   5   4        9.87        8.58      5.76 o 
  -3   5   4       60.13       54.86      8.38 o 
  -2   5   4      669.41      643.19     16.83 o 
  -1   5   4       20.10       24.76      3.72 o 
   0   5   4      311.76      277.76     10.02 o 
   1   5   4      358.31      381.40      8.75 o 
   2   5   4       27.32       31.20      3.43 o 
   3   5   4       35.70       49.93      5.51 o 
   4   5   4        4.60       -0.50      3.47 o 
   5   5   4       44.94       49.67      6.53 o 
   6   5   4      174.52      160.47     13.76 o 
   7   5   4       12.73        3.93     10.48 o 
   8   5   4        6.07       -6.55     10.48 o 
   9   5   4        0.07       -7.86     10.48 o 
 -10   6   4       12.81       15.72     23.58 o 
  -9   6   4       13.05        6.48     24.89 o 
  -8   6   4      112.19      112.10     19.00 o 
  -7   6   4        0.00       -6.69     22.93 o 
  -6   6   4       32.82       51.01     12.02 o 
  -5   6   4       15.65        4.59      9.83 o 
  -4   6   4       60.86       74.05      8.67 o 
  -3   6   4       36.92       55.86      9.99 o 
  -2   6   4      260.72      261.83      9.46 o 
  -1   6   4      128.06      108.94      5.15 o 
   0   6   4        4.02        3.47      3.63 o 
   1   6   4        9.43        3.93      2.98 o 
   2   6   4      347.27      355.22     10.54 o 
   3   6   4       97.04       86.27      5.96 o 
   4   6   4        0.70       -2.99      3.81 o 
   5   6   4        0.55       -8.34      5.56 o 
   6   6   4        7.80       -8.04      7.21 o 
   7   6   4        1.26        2.62     10.48 o 
   8   6   4       19.23        5.24     11.79 o 
   9   6   4        0.75      -11.79     13.10 o 
 -10   7   4        0.11      -13.10     23.58 o 
  -9   7   4        0.11      -22.20     15.67 o 
  -8   7   4       45.85       72.30     33.41 o 
  -7   7   4       40.85       62.73     16.68 o 
  -6   7   4       10.78       -0.28      8.69 o 
  -5   7   4       18.74       20.31     11.12 o 
  -4   7   4       73.45       84.79      9.44 o 
  -3   7   4       80.85       95.37      8.39 o 
  -2   7   4        9.23        1.47      6.24 o 
  -1   7   4      214.74      193.00      6.74 o 
   0   7   4       19.75       31.15      4.75 o 
   1   7   4      438.47      449.38     13.05 o 
   2   7   4       25.65       22.84      5.00 o 
   3   7   4      469.13      497.78     13.78 o 
   4   7   4       14.42       11.79      5.30 o 
   5   7   4       12.90       -0.70     10.48 o 
   6   7   4      221.24      217.87     13.41 o 
   7   7   4        3.85        5.24     11.79 o 
   8   7   4       45.83       38.00     14.41 o 
   9   7   4        6.33       -5.24     11.79 o 
  -9   8   4       32.29       19.26     17.12 o 
  -8   8   4        3.88       -2.47     30.79 o 
  -7   8   4       69.38       99.33     13.01 o 
  -6   8   4        0.15       -9.54      8.73 o 
  -5   8   4       11.16        5.35     19.00 o 
  -4   8   4      104.15      108.27      9.82 o 
  -3   8   4      135.51      133.92     11.18 o 
  -2   8   4        1.59        0.35      3.80 o 
  -1   8   4      297.61      279.34      8.89 o 
   0   8   4      387.39      379.14     10.10 o 
   1   8   4      202.18      205.25      7.59 o 
   2   8   4       21.64       15.00      5.19 o 
   3   8   4        0.08        0.67      4.79 o 
   4   8   4      628.11      619.16     16.50 o 
   5   8   4       35.76       33.82      7.79 o 
   6   8   4       58.42       49.80     10.62 o 
   8   8   4        5.66       -6.55     11.79 o 
   9   8   4       17.53       17.03     15.72 o 
  -9   9   4        1.36       -2.62     16.68 o 
  -8   9   4       21.56       36.69     19.46 o 
  -7   9   4      193.23      187.80     13.29 o 
  -6   9   4       62.90       54.05     11.92 o 
  -5   9   4        6.29       -3.93      9.13 o 
  -4   9   4        5.33        2.12      9.69 o 
  -3   9   4       12.38        8.44      7.31 o 
  -2   9   4        7.27        1.62      4.49 o 
  -1   9   4       23.22       19.95      4.53 o 
   0   9   4      204.29      192.54      7.72 o 
   1   9   4      263.61      251.85      8.92 o 
   2   9   4        0.03       -6.79      4.91 o 
   3   9   4       10.98       13.61      6.28 o 
   4   9   4      542.64      532.50     15.96 o 
   5   9   4      276.93      254.42     11.97 o 
   6   9   4       38.06       20.96     10.19 o 
   7   9   4        0.01      -14.41     10.48 o 
   8   9   4        0.88       10.48     13.10 o 
   9   9   4       25.75       44.55     17.03 o 
  -9  10   4        0.51       22.27     24.89 o 
  -8  10   4      139.65      150.09     23.16 o 
  -7  10   4      153.28      166.49     15.33 o 
  -6  10   4       89.41      103.94     14.26 o 
  -5  10   4       20.20       14.19     10.76 o 
  -4  10   4      179.01      204.35     16.68 o 
  -3  10   4       25.85       18.49      8.55 o 
  -2  10   4       17.01       12.45      7.57 o 
  -1  10   4        1.26       -5.42      4.28 o 
   0  10   4      114.48      127.32      7.32 o 
   1  10   4       34.36       45.83      6.25 o 
   2  10   4        0.08       -6.13      5.68 o 
   3  10   4      345.95      353.79     13.45 o 
   4  10   4       20.15       34.40      8.25 o 
   5  10   4        5.30       15.94      7.49 o 
   6  10   4        0.66      -10.86      7.24 o 
   7  10   4       38.46       45.86     15.72 o 
   8  10   4       39.29       52.41     17.03 o 
   9  10   4       34.32       72.06     20.96 o 
  -8  11   4        0.03       13.47     18.05 o 
  -7  11   4        0.22        6.90     12.44 o 
  -6  11   4        1.96        2.48     11.70 o 
  -5  11   4       43.98       51.31     11.53 o 
  -4  11   4      166.38      158.25     16.60 o 
  -3  11   4       47.69       58.00      9.97 o 
  -2  11   4       24.58       22.15      8.04 o 
  -1  11   4       22.01        8.82      5.85 o 
   0  11   4      154.78      148.13      8.51 o 
   1  11   4      620.84      578.95     14.87 o 
   2  11   4      210.94      175.57     10.37 o 
   3  11   4        5.17       -2.53      6.34 o 
   4  11   4       38.64       40.56      8.82 o 
   5  11   4      273.30      267.61     15.72 o 
   6  11   4        1.17       -1.31      9.26 o 
   7  11   4        4.61        2.86     10.07 o 
   8  11   4       10.24       10.48     14.41 o 
  -8  12   4        1.04        4.82     17.12 o 
  -7  12   4      107.20      100.75     16.40 o 
  -6  12   4       15.63        6.07     12.02 o 
  -5  12   4       30.83       39.32     12.31 o 
  -4  12   4        3.79       12.21     12.87 o 
  -3  12   4       29.06       49.91     14.34 o 
  -2  12   4        0.04       -6.47      8.04 o 
  -1  12   4        5.53       -8.99      5.99 o 
   0  12   4      197.43      167.05      8.89 o 
   1  12   4      771.89      715.12     19.74 o 
   2  12   4      126.79      126.68      9.97 o 
   3  12   4      170.97      160.42     10.72 o 
   4  12   4       44.67       31.31      8.82 o 
   5  12   4       62.92       65.59     11.88 o 
   6  12   4        3.40       -3.56      9.69 o 
   7  12   4        4.75       11.79     11.55 o 
   8  12   4        4.57        7.86     14.41 o 
  -7  13   4        1.24        2.73     13.11 o 
  -6  13   4        7.03       -1.54     11.70 o 
  -5  13   4        0.85        4.22     10.77 o 
  -4  13   4        1.52       11.86     11.72 o 
  -3  13   4      143.19      170.47     18.46 o 
  -2  13   4        0.25       -9.46     10.62 o 
  -1  13   4      133.16      129.38     16.19 o 
   0  13   4      142.71      140.69      9.13 o 
   1  13   4        0.72       -5.97      7.31 o 
   2  13   4        3.67       -2.25      7.63 o 
   3  13   4        2.26       -3.80      7.46 o 
   4  13   4       14.93       23.31      8.71 o 
   5  13   4        5.86       -4.17      9.70 o 
   6  13   4        0.05       -3.69     10.07 o 
   7  13   4        0.72        0.81     11.94 o 
  -7  14   4        0.83      -11.33     12.52 o 
  -6  14   4        0.75      -16.84     11.23 o 
  -5  14   4       25.87       18.65     12.31 o 
  -4  14   4      157.42      136.06     15.31 o 
  -3  14   4      369.96      312.02     30.13 o 
  -2  14   4       15.29       19.07     13.41 o 
  -1  14   4       62.25       61.25     15.72 o 
   0  14   4        0.96       -5.90      6.80 o 
   1  14   4      219.42      185.96     11.91 o 
   2  14   4       17.53       15.07      8.25 o 
   3  14   4        0.20      -11.19      7.46 o 
   4  14   4        0.79        4.73      9.92 o 
   5  14   4       20.54       31.07     12.58 o 
   6  14   4       14.50       13.20     11.62 o 
   7  14   4       29.36       48.48     22.27 o 
  -6  15   4        0.14       -4.89     11.89 o 
  -5  15   4        0.04       -6.23     11.28 o 
  -4  15   4       13.51       28.54     12.67 o 
  -3  15   4       55.23       44.76     12.07 o 
  -2  15   4      175.75      155.18     20.83 o 
  -1  15   4        4.72        5.24     12.04 o 
   0  15   4       15.16       15.96      9.37 o 
   1  15   4        3.21        4.95      8.69 o 
   2  15   4        3.82       -4.35      8.57 o 
   3  15   4        6.38        9.77      9.37 o 
   4  15   4        1.52        3.88     10.28 o 
   5  15   4        3.39        4.03     11.11 o 
   6  15   4       21.49       26.79     12.84 o 
  -5  16   4        9.61       -1.99     11.68 o 
  -4  16   4       18.65       15.06     12.67 o 
  -3  16   4       15.08       21.83     11.89 o 
  -2  16   4        1.42        4.35     14.34 o 
  -1  16   4       25.49       19.65     19.65 o 
   0  16   4        8.88       11.88     13.80 o 
   1  16   4       17.81       36.86     10.42 o 
   2  16   4       15.27       13.02     10.21 o 
   3  16   4        0.08      -13.65      9.10 o 
   4  16   4        0.29       -3.63     11.11 o 
   5  16   4        3.85        3.64     11.88 o 
  -4  17   4        7.86       30.50     12.52 o 
  -3  17   4        4.71       10.92     11.12 o 
  -2  17   4       10.14       -0.52     10.79 o 
  -1  17   4        6.23       -6.55     19.65 o 
   1  17   4       23.87       30.73     10.99 o 
   2  17   4        6.13       -1.40     10.79 o 
   3  17   4       10.84       -8.88     11.88 o 
   4  17   4       59.67       97.26     39.96 o 
  -2  18   4        2.60        1.05     11.13 o 
  -1  18   4        4.32       -5.24     15.72 o 
   1  18   4       40.64       47.17     28.82 o 
   2  18   4        1.40       -0.92     11.88 o 
  -9   0   5       32.77       22.27     19.65 o 
  -7   0   5        7.71      -20.96     14.41 o 
  -5   0   5       41.15       56.34     14.41 o 
  -3   0   5     3405.68     3217.58     87.78 o 
  -1   0   5       24.52       35.42      5.56 o 
   1   0   5       62.80       61.65      5.33 o 
   3   0   5        2.87       -7.86      5.24 o 
   5   0   5      539.48      542.42     23.58 o 
   7   0   5      334.19      265.97     18.34 o 
 -10   1   5       43.65       80.13     18.53 o 
  -9   1   5       10.09       12.17     14.34 o 
  -8   1   5        5.48      -19.65     14.41 o 
  -7   1   5       19.85        9.17     15.72 o 
  -6   1   5      448.05      425.54     24.24 o 
  -5   1   5        3.91        0.46      7.86 o 
  -4   1   5        1.66       -3.98      4.17 o 
  -3   1   5      112.53      142.45     10.02 o 
  -2   1   5       35.05       38.83      4.75 o 
  -1   1   5       52.84       69.23      5.05 o 
   0   1   5      117.83      107.58      4.59 o 
   1   1   5      388.94      394.31      9.56 o 
   2   1   5      167.17      167.69      7.72 o 
   3   1   5       33.07       27.51      5.03 o 
   4   1   5        4.14       -1.31      4.63 o 
   5   1   5        3.37       -2.14      5.03 o 
   6   1   5      143.88      141.06      9.69 o 
   7   1   5        3.14        0.17      6.90 o 
   8   1   5        1.58       -2.27      6.90 o 
 -10   2   5       95.67      140.76     33.41 o 
  -9   2   5       76.15       82.39     18.05 o 
  -8   2   5        8.98      -19.35     13.10 o 
  -7   2   5        0.04       -8.70     20.96 o 
  -6   2   5      265.26      284.09     16.60 o 
  -5   2   5      100.89      101.16     11.55 o 
  -4   2   5        9.56       -0.28      6.24 o 
  -3   2   5        1.11       -0.87      4.69 o 
  -2   2   5      171.51      160.32      6.21 o 
  -1   2   5     2501.44     2417.88     33.36 o 
   0   2   5      162.49      168.11      5.71 o 
   1   2   5        4.05        4.26      2.62 o 
   2   2   5       23.88       12.51      5.03 o 
   3   2   5       65.95       76.08      6.49 o 
   4   2   5      133.79      136.26      8.34 o 
   5   2   5      305.71      285.36     11.55 o 
   6   2   5      423.41      442.22     24.24 o 
   7   2   5       39.82       39.89      8.76 o 
   8   2   5       93.10      110.06     13.10 o 
 -10   3   5       32.29       40.62     17.60 o 
  -9   3   5        0.33       23.58     15.75 o 
  -8   3   5        2.18      -17.59     12.87 o 
  -7   3   5       19.06       10.48     17.03 o 
  -6   3   5        8.87       29.15     11.00 o 
  -5   3   5       64.62       79.13      8.67 o 
  -4   3   5        8.43       -3.28      5.39 o 
  -3   3   5      130.96      116.24     11.35 o 
  -2   3   5      116.38      102.94      5.69 o 
  -1   3   5     1002.51      987.27     16.59 o 
   0   3   5       19.98       18.63      3.30 o 
   1   3   5      438.44      427.42      8.75 o 
   2   3   5      986.68     1008.01     29.48 o 
   3   3   5      294.73      309.30      9.31 o 
   4   3   5        3.41        0.66      4.63 o 
   5   3   5      177.91      169.61      9.69 o 
   6   3   5       95.42      118.53     11.14 o 
   7   3   5      217.32      212.28     12.04 o 
   8   3   5        6.34        9.17     11.79 o 
   9   3   5        1.55       -1.31     11.79 o 
 -10   4   5       35.52       37.34     17.60 o 
  -9   4   5      129.46      138.88     20.38 o 
  -8   4   5        1.95       10.48     19.65 o 
  -7   4   5        6.10        5.24     15.72 o 
  -6   4   5       48.11       50.47     12.28 o 
  -5   4   5       54.21       47.01      8.25 o 
  -4   4   5       71.12       86.52      8.25 o 
  -3   4   5      176.23      157.54      9.07 o 
  -2   4   5       10.57        6.65      4.30 o 
  -1   4   5      297.03      294.10      8.11 o 
   0   4   5        9.36        3.16      3.21 o 
   1   4   5      400.08      389.24      8.75 o 
   2   4   5      810.52      818.94     16.85 o 
   3   4   5       21.64       31.62      4.41 o 
   4   4   5       26.42       39.80      5.19 o 
   5   4   5      242.24      250.68     11.55 o 
   6   4   5      315.87      293.33     18.34 o 
   7   4   5      216.42      190.95     11.55 o 
   8   4   5        4.34       -6.55     10.48 o 
   9   4   5        0.35       -5.24     11.79 o 
 -10   5   5        4.58        6.55     16.68 o 
  -9   5   5      134.57      137.79     20.38 o 
  -8   5   5        9.95      -15.72     23.58 o 
  -7   5   5        2.09       -5.05     20.96 o 
  -6   5   5        2.73        2.62     10.19 o 
  -5   5   5      248.35      238.50     11.74 o 
  -4   5   5        0.21       -8.43      7.24 o 
  -3   5   5       91.64       90.28      8.17 o 
  -2   5   5        6.42        6.51      4.17 o 
  -1   5   5       36.93       42.43      4.90 o 
   0   5   5       53.84       61.16      5.39 o 
   1   5   5        4.87        5.14      3.47 o 
   2   5   5        7.30        5.03      3.63 o 
   3   5   5      175.60      166.32      7.29 o 
   4   5   5       34.13       50.27      6.28 o 
   5   5   5      178.33      165.10     10.19 o 
   6   5   5        3.08      -10.35      6.90 o 
   7   5   5        7.44        0.00     10.48 o 
   8   5   5       26.75       11.79     11.79 o 
   9   5   5        0.08       -6.55     10.48 o 
 -10   6   5        2.75       -7.15     22.27 o 
  -9   6   5      107.54      106.78     21.31 o 
  -8   6   5       15.42       18.88     15.67 o 
  -7   6   5      114.52      151.81     19.65 o 
  -6   6   5      368.94      357.17     23.90 o 
  -5   6   5        1.88        3.19      7.66 o 
  -4   6   5       33.18       29.47      7.66 o 
  -3   6   5        6.06       10.35     11.40 o 
  -2   6   5       17.10       15.41      4.17 o 
  -1   6   5     1274.11     1208.00     20.23 o 
   0   6   5        7.07        0.74      3.63 o 
   1   6   5        8.08        6.90      4.13 o 
   2   6   5       55.67       72.61      6.66 o 
   3   6   5      180.80      172.71      8.25 o 
   4   6   5       68.84       81.70     11.32 o 
   6   6   5        8.01      -10.35      6.90 o 
   7   6   5       16.72       20.96     11.79 o 
   8   6   5       23.50       15.72     11.79 o 
   9   6   5        0.16       -9.17     11.79 o 
  -9   7   5       16.89       34.07     19.65 o 
  -8   7   5       28.49       48.71     35.38 o 
  -7   7   5      237.26      222.93     18.84 o 
  -6   7   5        1.55        6.98     12.45 o 
  -5   7   5        9.85        6.32      8.80 o 
  -4   7   5        0.37       -5.01      6.72 o 
  -3   7   5      447.76      439.70     15.01 o 
  -2   7   5       21.70       19.33      4.62 o 
  -1   7   5       47.04       58.96      5.53 o 
   0   7   5        2.63       -2.27      6.81 o 
   1   7   5        2.38        0.99      3.63 o 
   2   7   5        4.71        2.08      3.99 o 
   3   7   5       13.32        6.64      4.54 o 
   4   7   5       88.83       99.62      8.75 o 
   5   7   5        6.53      -10.35      6.90 o 
   6   7   5        3.77      -10.35      6.90 o 
   7   7   5        0.02      -11.79     10.48 o 
   8   7   5        0.24       -7.86     10.48 o 
   9   7   5        2.51      -10.48     14.41 o 
  -9   8   5       85.85       67.68     20.32 o 
  -8   8   5       86.99       88.01     19.77 o 
  -7   8   5      147.01      181.30     20.31 o 
  -6   8   5       32.95       34.56     14.71 o 
  -5   8   5       60.02       66.72     15.67 o 
  -4   8   5      171.96      162.77     11.18 o 
  -3   8   5      130.88      131.84      9.78 o 
  -2   8   5        0.10       -6.55      6.05 o 
  -1   8   5       23.37       30.33      4.72 o 
   0   8   5      196.51      180.99      8.48 o 
   1   8   5        2.98       -2.05      4.24 o 
   2   8   5       60.31       70.86      9.86 o 
   3   8   5       26.74       25.73      6.53 o 
   4   8   5        0.11       -7.99      5.33 o 
   5   8   5       28.90       23.78      7.49 o 
   6   8   5        2.75      -10.48     10.48 o 
   7   8   5       13.01        6.55     11.79 o 
   8   8   5        7.96       18.34     13.10 o 
   9   8   5        3.98        9.17     15.72 o 
  -9   9   5        8.95        6.62     18.46 o 
  -8   9   5       24.74       23.38     18.05 o 
  -7   9   5       29.83       38.30     18.05 o 
  -6   9   5       29.09        7.48     13.06 o 
  -5   9   5        0.51      -19.46     12.97 o 
  -4   9   5        2.07        1.91      9.24 o 
  -3   9   5        4.04        0.61      8.17 o 
  -2   9   5       10.00       -1.07      6.72 o 
  -1   9   5        4.11       -4.82      4.07 o 
   0   9   5       43.64       55.92      7.31 o 
   1   9   5      280.07      276.90     11.14 o 
   2   9   5       47.55       52.92      8.04 o 
   3   9   5       63.92       73.93     11.25 o 
   4   9   5       82.15      102.40     11.17 o 
   5   9   5       82.91       87.11      9.60 o 
   6   9   5        7.79        1.31     11.79 o 
   7   9   5        0.15       -7.86     11.79 o 
   8   9   5        0.69       -1.31     13.10 o 
   9   9   5        9.79       11.79     15.72 o 
  -8  10   5        2.36        0.41     29.48 o 
  -7  10   5       64.24       73.26     13.83 o 
  -6  10   5        5.61       12.37     15.92 o 
  -5  10   5      120.22      139.03     19.39 o 
  -4  10   5       17.91       11.86      9.51 o 
  -3  10   5       26.24       13.91      9.01 o 
  -2  10   5        2.85       -7.27      7.03 o 
  -1  10   5        0.98       -5.16      4.41 o 
   0  10   5       36.25       44.89      7.31 o 
   1  10   5      583.42      557.50     20.85 o 
   2  10   5        6.14       -3.37      6.72 o 
   3  10   5      548.76      538.26     16.50 o 
   4  10   5      196.59      201.71     11.49 o 
   5  10   5      295.81      256.61     12.07 o 
   6  10   5        5.46       -7.86     10.48 o 
   7  10   5        6.69      -10.48     11.79 o 
   8  10   5       32.66       60.27     18.34 o 
  -8  11   5       25.33        8.18     18.98 o 
  -7  11   5        5.16       18.02     13.82 o 
  -6  11   5       56.12       74.27     14.73 o 
  -5  11   5        1.19       12.05     30.79 o 
  -4  11   5       12.84       18.44     10.97 o 
  -3  11   5       13.19       -4.10     10.62 o 
  -2  11   5        1.36      -11.04      7.54 o 
  -1  11   5        7.78        4.25      5.58 o 
   0  11   5      148.95      154.86      9.64 o 
   1  11   5       42.78       56.12      9.04 o 
   2  11   5       67.20       86.86     10.20 o 
   3  11   5       19.80       21.97      7.98 o 
   4  11   5      370.94      349.71     14.21 o 
   5  11   5       96.44      105.36     10.10 o 
   6  11   5       13.76       13.58     10.07 o 
   7  11   5        1.37       -2.62     11.79 o 
   8  11   5       12.26        2.62     14.41 o 
  -7  12   5       13.33       19.67     13.19 o 
  -6  12   5        6.61        8.93     11.41 o 
  -5  12   5      169.55      177.43     14.05 o 
  -4  12   5      118.32      131.16     19.90 o 
  -3  12   5       58.27       72.32     12.34 o 
  -2  12   5        4.19       -8.17      7.98 o 
  -1  12   5        8.08        9.45      8.40 o 
   0  12   5       86.54       99.27     11.29 o 
   1  12   5      106.83      106.42     15.20 o 
   2  12   5       27.48       27.60      8.48 o 
   3  12   5       15.78       16.07      8.67 o 
   4  12   5        0.25       -2.62      6.94 o 
   5  12   5       60.49       68.81     12.87 o 
   6  12   5        2.64        5.99      9.69 o 
   7  12   5        3.17        5.24     14.41 o 
  -7  13   5        1.71       -3.52     12.67 o 
  -6  13   5       24.14       13.51     13.19 o 
  -5  13   5       57.70       52.98     14.69 o 
  -4  13   5      297.89      277.41     34.07 o 
  -3  13   5      174.29      161.05     15.42 o 
  -2  13   5       57.22       61.54     11.83 o 
  -1  13   5        5.39       17.16     11.76 o 
   0  13   5      363.36      287.03     15.43 o 
   1  13   5       68.90       56.82     10.00 o 
   2  13   5       77.22       89.57     10.95 o 
   3  13   5        4.62       -5.69      6.88 o 
   4  13   5       28.03       35.52     10.84 o 
   5  13   5        0.15      -13.23      9.69 o 
   6  13   5        1.28        1.25     11.14 o 
   7  13   5        0.53        6.55     14.41 o 
  -6  14   5        0.78      -11.23     12.67 o 
  -5  14   5       16.04       10.71     11.70 o 
  -4  14   5        4.20       24.58     17.12 o 
  -3  14   5       49.87       65.58     16.60 o 
  -2  14   5        0.00       -4.95      9.64 o 
  -1  14   5       80.83       78.91     11.79 o 
   0  14   5        0.13        1.19      9.70 o 
   1  14   5       11.50        5.98      8.57 o 
   2  14   5        7.04      -11.84      7.89 o 
   3  14   5       24.73       33.73      9.97 o 
   4  14   5       62.15      116.02     16.23 o 
   5  14   5        8.39        3.04     11.55 o 
   6  14   5        2.26       -8.54     14.41 o 
  -5  15   5        1.08       -4.11     12.02 o 
  -4  15   5        0.96        5.60     11.92 o 
  -3  15   5       36.49       40.62     17.60 o 
  -2  15   5       57.06       83.06     13.85 o 
  -1  15   5        0.78       -8.52     19.00 o 
   0  15   5        4.19       13.10     18.34 o 
   1  15   5        0.84        4.82      8.43 o 
   2  15   5       33.66       29.95      9.79 o 
   3  15   5        2.40       -7.39      8.57 o 
   4  15   5       15.37       20.24     12.28 o 
   5  15   5       23.25       23.95     13.22 o 
  -4  16   5        8.25       19.40     12.07 o 
  -3  16   5        0.48       -5.09     15.67 o 
  -2  16   5        0.64        0.00     14.82 o 
  -1  16   5       26.67       34.15     19.65 o 
   0  16   5       26.01       20.96     18.34 o 
   1  16   5      126.95      125.20     19.32 o 
   2  16   5        0.34       -0.18      8.86 o 
   3  16   5        4.07        6.02     10.00 o 
   4  16   5        0.50        0.98     11.00 o 
  -3  17   5       17.10       11.30     11.89 o 
  -2  17   5        1.38      -18.34     22.27 o 
  -1  17   5        0.01       19.65     20.96 o 
   0  17   5        3.92        5.24     19.65 o 
   1  17   5       31.55       40.63     11.28 o 
   2  17   5       21.76       -2.75      9.90 o 
   3  17   5        6.14        2.71     12.30 o 
 -10   0   6      226.49      221.42     28.82 o 
  -8   0   6        3.90      -24.89     18.34 o 
  -6   0   6        1.60       10.48     14.41 o 
  -4   0   6      308.07      332.79     23.58 o 
  -2   0   6    11381.96    10986.77    191.93 o 
   0   0   6      127.11      122.21     11.14 o 
   2   0   6       70.09       75.99      9.17 o 
   4   0   6       15.41        6.55      7.86 o 
   6   0   6       23.95       27.51     13.10 o 
   8   0   6        0.04       -1.31     10.48 o 
 -10   1   6        0.10       40.19     17.12 o 
  -9   1   6        5.84       -3.28     17.69 o 
  -8   1   6        3.53      -19.46     12.97 o 
  -7   1   6       50.86       38.65     13.90 o 
  -6   1   6       55.84       60.99     12.97 o 
  -5   1   6       43.09       41.27     11.12 o 
  -4   1   6        9.45       14.07      6.17 o 
  -3   1   6        0.22        6.36      8.27 o 
  -2   1   6     6588.03     6811.32     86.72 o 
  -1   1   6       25.94       50.53      5.48 o 
   0   1   6       44.45       44.61      4.73 o 
   1   1   6      110.56      122.63      6.85 o 
   2   1   6       99.42       97.32      5.39 o 
   3   1   6       14.36       12.45      5.33 o 
   4   1   6        3.40       -2.62      4.63 o 
   5   1   6       14.41       11.88      8.52 o 
   6   1   6     1510.11     1536.87     35.21 o 
   7   1   6        0.00       -8.65      6.90 o 
   8   1   6        2.53        1.97      9.83 o 
 -10   2   6       58.54       68.98     41.93 o 
  -9   2   6       16.61       15.50     16.19 o 
  -8   2   6        0.13      -17.03     17.03 o 
  -7   2   6        1.83        2.12     11.94 o 
  -6   2   6       35.12       33.53     12.48 o 
  -5   2   6      155.08      164.41     12.87 o 
  -4   2   6        0.80       -1.54      6.17 o 
  -3   2   6       17.15        7.53      9.27 o 
  -2   2   6        1.05       69.44     17.03 o 
  -1   2   6      645.63      648.50     13.02 o 
   0   2   6       89.84      102.41      5.38 o 
   1   2   6      784.22      784.23     16.38 o 
   2   2   6      149.32      150.16      6.72 o 
   3   2   6       19.88       17.44      5.97 o 
   4   2   6       49.76       45.95      8.52 o 
   5   2   6      244.55      220.89     13.10 o 
   6   2   6      337.73      363.47     15.27 o 
   7   2   6       23.22       22.27      8.34 o 
   8   2   6       28.90       38.56      9.69 o 
   9   2   6       96.76      151.98     17.03 o 
 -10   3   6       72.99       97.29     20.83 o 
  -9   3   6        6.62       -1.57     32.10 o 
  -8   3   6        6.60       19.65     20.96 o 
  -7   3   6       32.80       30.54     13.41 o 
  -6   3   6      103.84      122.73     15.07 o 
  -5   3   6       13.08        7.21      9.26 o 
  -4   3   6       26.27       17.41      7.49 o 
  -3   3   6        7.51      -10.48     10.48 o 
  -2   3   6      174.10      185.51      8.25 o 
  -1   3   6       34.94       53.53      6.53 o 
   0   3   6        5.83        6.36      3.73 o 
   1   3   6       79.68       81.96      5.51 o 
   2   3   6      834.62      804.36     22.52 o 
   3   3   6       70.80       72.77      6.49 o 
   4   3   6      101.07       93.43      7.83 o 
   5   3   6       48.47       46.38     11.79 o 
   6   3   6       50.52       47.83      9.26 o 
   7   3   6        1.53      -10.35      6.90 o 
   8   3   6        6.94        6.55     11.79 o 
   9   3   6        6.38        3.93     11.79 o 
 -10   4   6       35.18       41.27     18.53 o 
  -9   4   6       43.76       33.26     17.91 o 
  -8   4   6        7.47        6.55     20.96 o 
  -7   4   6        1.91       -4.92     28.17 o 
  -6   4   6      116.32      136.92     15.43 o 
  -5   4   6       95.96      109.10     10.75 o 
  -4   4   6        1.47       -8.50      5.67 o 
  -3   4   6        3.70       -0.92      6.34 o 
  -2   4   6      355.68      353.52     10.19 o 
  -1   4   6       52.88       61.31      5.75 o 
   0   4   6       76.17       77.91      6.24 o 
   1   4   6      585.11      570.81     13.81 o 
   2   4   6      397.04      402.83     11.30 o 
   3   4   6      580.80      578.52     17.53 o 
   4   4   6       12.65       -7.26      5.97 o 
   5   4   6        0.36        1.31      7.86 o 
   6   4   6        0.00       -9.73      6.49 o 
   7   4   6        8.28       13.10      8.34 o 
   8   4   6        0.00       -7.86     10.48 o 
   9   4   6        5.60       10.48     13.10 o 
  -9   5   6        7.19        4.59     35.38 o 
  -8   5   6        0.01       10.48     19.65 o 
  -7   5   6        0.15        7.31     28.17 o 
  -6   5   6       50.40       70.97     14.48 o 
  -5   5   6       11.89       12.43      8.67 o 
  -4   5   6        9.13       -0.97      7.31 o 
  -3   5   6      345.88      348.58     13.88 o 
  -2   5   6      395.82      363.04     10.24 o 
  -1   5   6       41.18       41.57      6.05 o 
   0   5   6       27.08       31.35      6.62 o 
   1   5   6      270.96      269.63      9.56 o 
   2   5   6      510.44      479.46     15.67 o 
   3   5   6        1.06        0.37      3.81 o 
   4   5   6        0.92       -9.83      6.55 o 
   5   5   6        6.98      -10.48      7.86 o 
   6   5   6       11.04       -0.54      7.83 o 
   7   5   6      180.11      168.92     11.55 o 
   8   5   6       28.32       22.27     13.10 o 
   9   5   6        0.21       -5.24     11.79 o 
  -9   6   6        2.37        5.44     33.41 o 
  -8   6   6       11.69       18.89     22.93 o 
  -7   6   6       66.42       67.02     17.12 o 
  -6   6   6       71.24       93.30     16.97 o 
  -5   6   6      185.19      165.71     11.37 o 
  -4   6   6       99.96      109.92     10.97 o 
  -3   6   6      232.96      242.68     16.30 o 
  -2   6   6        3.82        3.23      4.54 o 
  -1   6   6      141.60      143.80      6.71 o 
   0   6   6        0.36       -5.49      3.85 o 
   1   6   6      224.90      218.85      9.01 o 
   2   6   6       52.03       61.96      9.83 o 
   3   6   6       21.95       35.38      5.81 o 
   4   6   6       79.14       68.05      9.69 o 
   5   6   6       83.34       98.86     11.94 o 
   6   6   6       58.79       65.08     11.00 o 
   7   6   6        1.19       -3.93     10.48 o 
   8   6   6        4.42        2.62     11.79 o 
   9   6   6        0.28       -7.86     13.10 o 
  -9   7   6        3.86       19.00     39.96 o 
  -8   7   6      129.87      152.66     20.77 o 
  -7   7   6      145.44      155.12     19.14 o 
  -6   7   6        3.44       -1.97     26.86 o 
  -5   7   6      107.77      114.56     13.48 o 
  -4   7   6       48.41       47.78     10.20 o 
  -3   7   6      134.03      136.61     11.51 o 
  -2   7   6       22.21        7.64      7.03 o 
  -1   7   6      373.97      346.16     10.13 o 
   0   7   6      169.97      165.17      9.27 o 
   1   7   6        1.19       -3.64      5.19 o 
   2   7   6       11.98        8.11      7.24 o 
   3   7   6        4.98       -2.95      6.56 o 
   4   7   6        0.00       -7.55      5.03 o 
   5   7   6      157.80      131.30     10.62 o 
   6   7   6       21.83        9.83     11.14 o 
   7   7   6        9.55       13.10     11.79 o 
   8   7   6        4.44       -2.62     11.79 o 
   9   7   6       42.10       79.92     19.65 o 
  -9   8   6        4.74        2.28     30.79 o 
  -8   8   6        7.14       29.48     19.65 o 
  -7   8   6       88.36      121.45     36.03 o 
  -6   8   6       12.59       10.03     30.13 o 
  -5   8   6       37.97       39.48     11.73 o 
  -4   8   6        1.45        0.00      8.04 o 
  -3   8   6       40.02       47.70      9.51 o 
  -2   8   6        6.74       -2.61      6.72 o 
  -1   8   6        0.27       -1.34      4.53 o 
   0   8   6        0.45       -2.15      6.38 o 
   1   8   6       39.82       47.27      8.48 o 
   2   8   6      375.47      370.70     13.88 o 
   3   8   6      512.40      482.57     21.41 o 
   4   8   6      140.09      137.87      9.50 o 
   5   8   6       47.78       53.77     11.00 o 
   6   8   6        0.06      -11.48      7.83 o 
   7   8   6        0.01      -15.72     10.48 o 
   8   8   6        6.37       -6.55     13.10 o 
  -8   9   6       45.19       48.45     19.52 o 
  -7   9   6       45.02       84.19     22.27 o 
  -6   9   6       55.50       43.33     30.79 o 
  -5   9   6       13.16       17.76     11.49 o 
  -4   9   6        0.26      -13.36      8.91 o 
  -3   9   6        7.74       -4.01      8.48 o 
  -2   9   6       41.18       29.22      8.25 o 
  -1   9   6        0.22       -5.38      4.90 o 
   0   9   6       13.78       19.77      5.99 o 
   1   9   6      311.80      293.67     13.80 o 
   2   9   6      251.45      227.64     13.82 o 
   3   9   6      271.08      278.29     12.50 o 
   4   9   6       15.29       14.24      7.22 o 
   5   9   6       10.53       -3.06      8.18 o 
   6   9   6        8.04        7.86      9.26 o 
   7   9   6        2.05        0.00     13.10 o 
   8   9   6        0.42       -1.31     14.41 o 
  -8  10   6       13.10       12.73     33.41 o 
  -7  10   6       70.13       77.30     20.13 o 
  -6  10   6       13.06        7.56     17.91 o 
  -5  10   6      165.74      167.43     17.60 o 
  -4  10   6       25.24       29.52     11.30 o 
  -3  10   6        2.64      -13.20      8.80 o 
  -2  10   6        0.21      -11.23      7.49 o 
  -1  10   6        0.00        3.48      5.24 o 
   0  10   6      267.99      262.91     13.18 o 
   1  10   6      208.46      200.08     13.22 o 
   2  10   6       34.92       29.79      8.04 o 
   3  10   6       25.10       31.69      7.59 o 
   4  10   6      367.64      357.78     14.80 o 
   5  10   6        0.94       -5.10      8.18 o 
   6  10   6        1.05       -7.86     10.48 o 
   7  10   6       10.44       18.34     14.41 o 
   8  10   6        2.03       14.41     14.41 o 
  -7  11   6        2.07      -11.45     18.34 o 
  -6  11   6       60.87       61.57     18.53 o 
  -5  11   6      184.82      214.88     21.72 o 
  -4  11   6        0.44        8.40     11.53 o 
  -3  11   6       18.65        7.72     10.01 o 
  -2  11   6       19.52       18.34      8.80 o 
  -1  11   6       26.76       22.82     11.00 o 
   0  11   6      422.88      419.39     15.78 o 
   1  11   6       92.50      101.05     12.28 o 
   2  11   6       39.31       39.36      8.67 o 
   3  11   6       32.52       37.52      8.67 o 
   4  11   6       19.17       38.60      8.91 o 
   5  11   6        4.12        0.74      7.49 o 
   6  11   6        0.02       -7.86     11.79 o 
   7  11   6        5.16        1.31     14.41 o 
  -7  12   6        4.63        8.14     16.74 o 
  -6  12   6        5.37       21.01     12.98 o 
  -5  12   6       73.46      111.89     25.55 o 
  -4  12   6      313.55      294.97     16.50 o 
  -3  12   6        2.52       -6.03     10.32 o 
  -2  12   6        4.70       -3.28      9.31 o 
  -1  12   6      108.72       95.30     18.34 o 
   0  12   6      111.42      121.97     18.25 o 
   1  12   6       21.08       22.06     10.66 o 
   2  12   6        2.27        0.92      7.79 o 
   3  12   6        7.86       10.94      7.98 o 
   4  12   6        7.67       28.31      9.01 o 
   5  12   6        2.53        4.48      8.25 o 
   6  12   6       23.20       34.07     14.41 o 
   7  12   6       41.30       74.68     18.34 o 
  -6  13   6        0.48        5.19     12.68 o 
  -5  13   6       20.35       65.30     32.76 o 
  -4  13   6        7.51       43.47     18.05 o 
  -3  13   6        5.17        9.85     11.83 o 
  -2  13   6        0.17       -2.52      9.44 o 
  -1  13   6       37.37       44.71     23.58 o 
   0  13   6        2.88       15.01     13.73 o 
   1  13   6        1.10       -9.70      8.72 o 
   2  13   6       37.81       44.97      9.82 o 
   3  13   6        0.76       -8.87      7.66 o 
   4  13   6        0.54        1.00      7.98 o 
   5  13   6        3.16        0.75      9.69 o 
   6  13   6        4.51        9.17     14.41 o 
  -6  14   6       22.71       14.74     13.65 o 
  -5  14   6        0.15        4.82     15.23 o 
  -4  14   6       39.60       71.41     19.46 o 
  -3  14   6        1.52       10.73     12.29 o 
  -2  14   6        0.62       -4.08     12.48 o 
  -1  14   6       32.42       43.03     14.34 o 
   0  14   6        1.39       10.19     12.48 o 
   1  14   6       33.01       38.49     13.10 o 
   2  14   6        1.68       -9.55      7.38 o 
   3  14   6        0.04       -1.03      9.01 o 
   4  14   6        7.21       15.17      9.78 o 
   5  14   6        0.67       -7.15     11.00 o 
  -5  15   6        1.71        8.38     12.21 o 
  -4  15   6       46.74       83.97     19.46 o 
  -3  15   6       11.87       25.75     13.26 o 
  -2  15   6        0.19        2.28     14.34 o 
  -1  15   6       45.82       61.09     15.75 o 
   0  15   6       52.10       70.49     15.75 o 
   1  15   6       48.21       64.69     13.53 o 
   2  15   6        5.76       -2.70      8.87 o 
   3  15   6       36.21       49.77     11.37 o 
   4  15   6       67.02      117.92     16.60 o 
  -3  16   6        8.35        3.52     16.19 o 
  -2  16   6        8.50        0.42     14.34 o 
  -1  16   6        0.43        1.63     13.41 o 
   0  16   6        7.58       17.03     13.90 o 
   1  16   6        5.28       10.48     19.65 o 
   2  16   6        0.06      -10.46      9.82 o 
   3  16   6        6.80       11.99     10.41 o 
  -1  17   6        2.82        5.03     14.34 o 
   0  17   6        9.96       30.41     13.41 o 
   1  17   6        5.47       19.65     20.96 o 
  -9   0   7        0.08        0.00     23.58 o 
  -7   0   7        3.39       -3.93     17.03 o 
  -5   0   7        2.73        6.55     14.41 o 
  -3   0   7        0.44        3.10      8.48 o 
  -1   0   7      409.60      472.69     17.69 o 
   1   0   7        0.22       -9.83      6.55 o 
   3   0   7        0.11       -7.86      7.86 o 
   5   0   7       73.34       65.51     14.41 o 
   7   0   7        0.68        3.93     10.48 o 
  -9   1   7        6.36       -5.17     16.19 o 
  -8   1   7        6.19      -16.85     13.76 o 
  -7   1   7       16.36        9.83     17.69 o 
  -6   1   7       29.59       38.81     14.41 o 
  -5   1   7       13.56       27.30     11.55 o 
  -4   1   7       51.71       75.22     12.87 o 
  -3   1   7      186.16      198.13      9.27 o 
  -2   1   7       65.91       83.08      7.16 o 
  -1   1   7        4.42        5.14      4.80 o 
   0   1   7        4.83       -4.76      4.35 o 
   1   1   7       28.99       21.23      5.19 o 
   2   1   7       36.85       36.07      9.83 o 
   3   1   7        9.47       -6.55      5.56 o 
   4   1   7       20.22        8.21      6.90 o 
   5   1   7        5.46       -8.91      6.90 o 
   6   1   7       50.76       76.79     11.12 o 
   7   1   7        4.80        3.16      7.83 o 
   8   1   7        2.37        4.59      8.34 o 
   9   1   7       15.61       19.65     14.41 o 
  -9   2   7        0.14        1.97     38.65 o 
  -8   2   7        9.72       -7.52     14.34 o 
  -7   2   7       49.31       52.49     19.00 o 
  -6   2   7       20.27       14.41     12.04 o 
  -5   2   7        0.70      -13.96     10.62 o 
  -4   2   7       72.12       92.31     10.41 o 
  -3   2   7     1117.43     1023.27     23.06 o 
  -2   2   7       14.84       31.93      5.98 o 
  -1   2   7       91.42      100.98      6.25 o 
   0   2   7        6.46        5.03      4.39 o 
   1   2   7      100.95      100.96      6.81 o 
   2   2   7        4.31        9.73      6.29 o 
   3   2   7        8.71        5.43      7.86 o 
   4   2   7        1.12      -10.81      7.21 o 
   5   2   7       13.81       -0.08      9.83 o 
   6   2   7       60.40       72.24     10.62 o 
   7   2   7        0.18      -10.48      9.17 o 
   8   2   7        0.50       -2.62      8.34 o 
   9   2   7        1.29       -5.24     13.10 o 
  -9   3   7        0.08       -3.29     23.58 o 
  -8   3   7        3.41      -24.46     16.38 o 
  -7   3   7       30.09       48.66     16.03 o 
  -6   3   7        2.70        6.15     11.94 o 
  -5   3   7        0.17       -9.34     10.62 o 
  -4   3   7       42.71       52.02      9.44 o 
  -3   3   7       50.82       79.17      9.44 o 
  -2   3   7       44.97       54.17      6.61 o 
  -1   3   7       41.46       72.55      6.65 o 
   0   3   7      103.91      105.82      6.18 o 
   1   3   7      261.79      253.56      9.51 o 
   2   3   7      839.36      841.71     22.68 o 
   3   3   7       24.56       20.96      7.41 o 
   4   3   7       14.88       13.01      8.52 o 
   5   3   7      490.94      489.23     18.05 o 
   6   3   7      140.76      130.63     10.19 o 
   7   3   7        1.99       -1.97     11.14 o 
   8   3   7        5.45       -3.28      8.52 o 
   9   3   7        5.86       14.41     14.41 o 
  -9   4   7        0.24      -12.02     20.31 o 
  -8   4   7        0.22       -6.63     19.65 o 
  -7   4   7      173.78      138.52     18.18 o 
  -6   4   7       22.31       28.82     20.31 o 
  -5   4   7        0.19      -17.33     11.55 o 
  -4   4   7       10.17       -6.95      7.66 o 
  -3   4   7       38.44       50.65      9.01 o 
  -2   4   7       82.79       83.06      6.83 o 
  -1   4   7      231.67      257.02      8.92 o 
   0   4   7       72.93       78.52      7.12 o 
   1   4   7      236.99      236.20      9.80 o 
   2   4   7       63.40       72.03      6.72 o 
   3   4   7        5.12        1.97      6.49 o 
   4   4   7        7.36       -3.56      7.21 o 
   5   4   7      259.05      241.40     12.87 o 
   6   4   7        1.35      -10.35      6.90 o 
   7   4   7        0.09       -7.21      9.83 o 
   8   4   7        0.00       -6.55     10.48 o 
   9   4   7        2.16        5.24     13.10 o 
  -9   5   7        9.49       -5.24     24.24 o 
  -8   5   7        5.10        4.28     36.69 o 
  -7   5   7        1.97        9.68     32.76 o 
  -6   5   7       27.19       34.58     17.03 o 
  -5   5   7        0.67      -13.52      9.01 o 
  -4   5   7       22.47        6.51      8.43 o 
  -3   5   7      162.61      157.23     10.20 o 
  -2   5   7        3.17       -0.73      5.30 o 
  -1   5   7        0.05       -3.81      4.65 o 
   0   5   7       22.92       24.68      5.96 o 
   1   5   7       31.26       35.67      6.34 o 
   2   5   7       14.54       12.65      5.97 o 
   3   5   7        0.26       -8.00      5.33 o 
   4   5   7       29.69       16.89      8.18 o 
   5   5   7       11.95       -1.62      7.83 o 
   6   5   7        5.41       -6.86      7.83 o 
   7   5   7        3.67       -0.46      7.83 o 
   8   5   7        0.97        0.00     11.79 o 
   9   5   7        0.02        0.00     14.41 o 
  -9   6   7       22.36       16.12     30.13 o 
  -8   6   7       19.66       27.74     17.91 o 
  -7   6   7        1.94        8.01     30.79 o 
  -6   6   7        9.03       -8.52     31.44 o 
  -5   6   7        8.07        6.74      9.82 o 
  -4   6   7        1.87       -0.56     17.69 o 
  -3   6   7      112.68      111.52     10.59 o 
  -2   6   7       66.43       85.39     10.86 o 
  -1   6   7        1.44       -3.79      4.54 o 
   0   6   7        0.38       -7.13      4.75 o 
   1   6   7      110.63       98.21      7.12 o 
   2   6   7        1.15        1.37      5.51 o 
   3   6   7        0.03      -13.76      9.17 o 
   4   6   7        0.01       -7.86      9.17 o 
   5   6   7       18.50       16.90      9.13 o 
   6   6   7        1.80       -7.78      7.83 o 
   7   6   7        5.23       -1.97      8.34 o 
   8   6   7        1.58        2.62     11.79 o 
  -8   7   7        7.64       24.50     22.27 o 
  -7   7   7       15.10       11.16     23.58 o 
  -6   7   7        4.29      -19.98     15.72 o 
  -5   7   7      105.10       88.82     13.08 o 
  -4   7   7       21.74        7.05     11.94 o 
  -3   7   7       20.52        7.12      9.01 o 
  -2   7   7        0.02       -3.93      7.56 o 
  -1   7   7        4.10        0.18      5.24 o 
   0   7   7      130.27      123.85      8.09 o 
   1   7   7        1.07       -8.43      5.62 o 
   2   7   7      147.13      145.21     12.92 o 
   3   7   7        0.01      -10.86      7.24 o 
   4   7   7        4.78       -7.86      9.17 o 
   5   7   7      102.83       96.55     10.66 o 
   6   7   7        4.45       -9.83      9.83 o 
   7   7   7       29.66       21.15      9.43 o 
   8   7   7        1.07       -6.55     11.79 o 
  -8   8   7       23.16       42.40     34.07 o 
  -7   8   7        2.01       35.38     27.51 o 
  -6   8   7        0.05       -6.02     30.79 o 
  -5   8   7        4.22       -4.20      9.97 o 
  -4   8   7       14.65      -11.18      9.44 o 
  -3   8   7       16.28       -0.37      9.01 o 
  -2   8   7       82.54       79.38     10.83 o 
  -1   8   7       69.72       72.23     11.77 o 
   0   8   7        0.29       -4.84      6.34 o 
   1   8   7        0.02       -4.59      8.34 o 
   2   8   7        4.27        0.58      8.18 o 
   3   8   7      127.89      130.73     10.62 o 
   4   8   7        0.30      -16.71     11.14 o 
   5   8   7        5.47       -7.01     14.41 o 
   6   8   7        0.01       -1.89      8.18 o 
   7   8   7        0.00       -5.24     11.79 o 
   8   8   7       22.90       20.96     15.72 o 
  -8   9   7       71.51       69.97     21.40 o 
  -7   9   7       38.44       54.75     38.65 o 
  -6   9   7        0.57       13.10     20.96 o 
  -5   9   7        1.65       -4.70     11.53 o 
  -4   9   7        6.69       -1.55      9.96 o 
  -3   9   7        1.23      -13.12      8.75 o 
  -2   9   7       24.11       14.47      9.01 o 
  -1   9   7       25.27       18.40     10.62 o 
   0   9   7       59.82       61.99      9.04 o 
   1   9   7        1.26       -6.88      6.52 o 
   2   9   7       17.51       14.60      9.43 o 
   3   9   7      192.11      172.60     12.87 o 
   4   9   7      114.98      124.47     11.33 o 
   5   9   7       15.60       19.65      9.43 o 
   6   9   7        0.90       -7.59      8.48 o 
   7   9   7        1.55      -13.10     11.79 o 
   8   9   7       15.74       32.76     14.41 o 
  -7  10   7       26.91       18.34     27.51 o 
  -6  10   7       10.63       18.03     20.96 o 
  -5  10   7       46.90       58.70     14.54 o 
  -4  10   7       26.90       21.60     11.30 o 
  -3  10   7       15.89        7.56     10.27 o 
  -2  10   7        2.06       -7.24      8.80 o 
  -1  10   7      112.97      112.68     14.16 o 
   0  10   7        0.01       30.72      8.17 o 
   1  10   7       13.08       15.35      7.63 o 
   2  10   7      121.08      133.64     12.10 o 
   3  10   7       78.18      110.17     10.10 o 
   4  10   7        7.50       12.71      9.13 o 
   5  10   7        2.04        4.85      9.13 o 
   6  10   7       17.34       23.23     10.07 o 
   7  10   7        8.61       19.65     14.41 o 
  -7  11   7        0.84       30.13     22.27 o 
  -6  11   7        9.97       15.59     24.89 o 
  -5  11   7       58.92       69.39     15.04 o 
  -4  11   7       20.09       22.40     12.34 o 
  -3  11   7        3.48       -6.10     10.07 o 
  -2  11   7        5.18       -0.21     11.55 o 
  -1  11   7       35.53       46.00     12.87 o 
   0  11   7      460.96      413.70     15.21 o 
   1  11   7       98.31      103.08      9.50 o 
   2  11   7       18.66       25.12      9.92 o 
   3  11   7        5.64        6.79      7.37 o 
   4  11   7       52.58       55.63      9.78 o 
   5  11   7        0.06       -4.85      9.17 o 
   6  11   7       11.43       28.82     14.41 o 
   7  11   7       10.79        0.00     14.41 o 
  -6  12   7       20.72       31.26     37.34 o 
  -5  12   7        0.84       23.33     18.84 o 
  -4  12   7       17.67       30.26     13.35 o 
  -3  12   7        0.71      -10.18     11.97 o 
  -2  12   7       16.12       16.26     12.48 o 
  -1  12   7       53.77       65.51     24.89 o 
   0  12   7      132.30      147.12     31.44 o 
   1  12   7       24.98       22.16      8.57 o 
   2  12   7       43.45       57.25     11.94 o 
   3  12   7       28.77       18.41      8.75 o 
   4  12   7       75.73      104.54     11.83 o 
   5  12   7        5.41       -1.07     10.07 o 
   6  12   7        0.29        2.62     11.79 o 
  -6  13   7        7.60       17.53     19.88 o 
  -5  13   7        2.81        9.84     26.20 o 
  -4  13   7        0.82       23.79     15.39 o 
  -3  13   7        0.00      -12.16     11.08 o 
  -2  13   7       48.66       41.17     18.34 o 
  -1  13   7       32.62       19.00     21.62 o 
   0  13   7       36.82       45.57     20.31 o 
   1  13   7       14.95       12.59      8.43 o 
   2  13   7        5.93       -6.74      9.43 o 
   3  13   7        0.60        3.49      8.04 o 
   4  13   7        7.37       12.43      8.75 o 
   5  13   7        3.11        1.25     10.48 o 
  -5  14   7       54.11       46.71     25.55 o 
  -4  14   7      113.47      115.82     16.61 o 
  -3  14   7        2.60       -8.52     14.82 o 
  -2  14   7        4.61       11.79     14.82 o 
  -1  14   7        2.87       17.03     12.97 o 
   0  14   7       86.89       93.35     15.10 o 
   1  14   7        0.36        3.57      8.87 o 
   2  14   7        2.64       -2.62      9.92 o 
   3  14   7        1.41        0.20      8.17 o 
   4  14   7       11.26       24.58      9.96 o 
   5  14   7        2.70      -11.79     14.41 o 
  -4  15   7       54.06       68.77     19.90 o 
  -3  15   7       68.02       47.10     17.53 o 
  -2  15   7        0.02       -3.84     13.41 o 
  -1  15   7        4.98       22.99     18.34 o 
   0  15   7        1.26        9.88     11.94 o 
   1  15   7        8.70       15.72     12.97 o 
   2  15   7        2.02       15.87     11.88 o 
   3  15   7        0.18        7.31     11.62 o 
  -2  16   7       11.94        5.79     14.34 o 
  -1  16   7        0.34       25.88     14.74 o 
   0  16   7        2.70       20.96     17.03 o 
   1  16   7        0.02       12.45     12.97 o 
   2  16   7        0.02        5.99     12.58 o 
  -8   0   8        1.95      -23.58     20.96 o 
  -6   0   8       34.29       24.89     19.65 o 
  -4   0   8      780.53      746.81     38.00 o 
  -2   0   8       16.68        9.45      8.76 o 
   0   0   8       21.08       12.95      7.83 o 
   2   0   8       15.28        3.93      9.17 o 
   4   0   8      108.00      107.44     17.03 o 
   6   0   8      229.05      205.70     18.34 o 
   8   0   8        0.43       -3.93     13.10 o 
  -9   1   8        3.90        4.91     16.60 o 
  -8   1   8        2.05      -10.48     14.82 o 
  -7   1   8      117.13      120.05     20.31 o 
  -6   1   8        2.42       -1.31     12.97 o 
  -5   1   8        0.75       -0.05     11.33 o 
  -4   1   8       47.53      108.02     15.27 o 
  -3   1   8        0.00        4.89      8.25 o 
  -2   1   8       84.78       97.79      7.43 o 
  -1   1   8        2.98       -6.55      4.88 o 
   0   1   8       48.68       53.10      9.74 o 
   1   1   8       52.40       48.68      8.76 o 
   2   1   8        0.03      -13.76      9.17 o 
   3   1   8        1.23       -8.34      5.56 o 
   4   1   8      105.48      102.35      9.26 o 
   5   1   8       97.34      123.29     11.12 o 
   6   1   8        4.10       -7.32      7.83 o 
   7   1   8        1.96       -2.62      8.34 o 
   8   1   8        1.13      -12.45      8.34 o 
   9   1   8       11.44        2.62     15.72 o 
  -9   2   8        0.05      -16.65     17.69 o 
  -8   2   8        0.00       -9.09     24.24 o 
  -7   2   8        6.08       12.04     14.74 o 
  -6   2   8       13.14       18.67     14.74 o 
  -5   2   8        0.30      -14.41     11.33 o 
  -4   2   8        2.98      -14.41     12.04 o 
  -3   2   8       35.91       50.87     12.30 o 
  -2   2   8      274.64      304.54     13.99 o 
  -1   2   8       24.56       22.24      5.98 o 
   0   2   8        0.16       -7.94      5.30 o 
   1   2   8       41.68       42.23      9.26 o 
   2   2   8       33.21       26.86      8.34 o 
   3   2   8       10.43        8.91      6.90 o 
   4   2   8      178.94      169.43     11.55 o 
   5   2   8       55.57       81.37     10.62 o 
   6   2   8       20.81       13.10      9.26 o 
   7   2   8       16.89       24.24      9.26 o 
   8   2   8       17.90       21.62     10.19 o 
  -9   3   8        0.01      -20.96     26.20 o 
  -8   3   8       11.54       -9.66     24.89 o 
  -7   3   8        7.85       14.80     17.69 o 
  -6   3   8       32.46       21.26     14.16 o 
  -5   3   8        3.36      -17.33     11.55 o 
  -4   3   8        0.59      -15.58     10.38 o 
  -3   3   8       23.87       19.80      9.01 o 
  -2   3   8      369.30      376.63     17.02 o 
  -1   3   8       23.75       18.89      5.98 o 
   0   3   8        3.12       -4.45      5.68 o 
   1   3   8      287.49      265.36     12.97 o 
   2   3   8       92.47       94.44     11.14 o 
   3   3   8        6.66       -4.59      7.41 o 
   4   3   8       52.86       56.93     10.07 o 
   5   3   8      153.16      173.19     12.45 o 
   6   3   8       28.54       26.64      9.69 o 
   7   3   8        8.21       11.98      9.69 o 
   8   3   8        2.68       -9.83      9.83 o 
  -8   4   8        0.24       -3.38     22.93 o 
  -7   4   8       13.72        9.83     32.10 o 
  -6   4   8        2.24       -3.28     24.24 o 
  -5   4   8        0.60      -11.51     12.87 o 
  -4   4   8       40.63       11.48     13.97 o 
  -3   4   8        0.04      -12.38      8.25 o 
  -2   4   8      104.92      114.29      8.70 o 
  -1   4   8        4.76       -8.94      5.96 o 
   0   4   8       81.70       92.32      8.04 o 
   1   4   8       15.79       17.13      6.45 o 
   2   4   8        2.28       -2.37      7.24 o 
   3   4   8       15.15        9.79     11.79 o 
   4   4   8       58.23       56.25     10.38 o 
   5   4   8       91.07      111.82     17.69 o 
   6   4   8      130.28      133.01     11.12 o 
   7   4   8        0.00       -7.86     10.48 o 
   8   4   8        0.10      -13.10     17.03 o 
  -8   5   8       11.96       17.17     26.20 o 
  -7   5   8       11.43       11.68     26.86 o 
  -6   5   8       68.74       59.42     16.97 o 
  -5   5   8        2.82      -19.31     12.87 o 
  -4   5   8        0.75      -16.50     11.00 o 
  -3   5   8        1.17      -12.39     11.00 o 
  -2   5   8       22.85       46.00     10.23 o 
  -1   5   8        4.31       -7.42      6.52 o 
   0   5   8       38.62       39.30      7.71 o 
   1   5   8       18.72       16.28      9.39 o 
   2   5   8       33.92       25.10     11.14 o 
   3   5   8        3.13       -8.27      7.24 o 
   4   5   8       19.48        2.04     12.45 o 
   5   5   8       12.99        4.66      8.18 o 
   6   5   8       31.48       40.39     10.62 o 
   7   5   8        6.33       -6.32      7.51 o 
   8   5   8        0.32        6.55     13.10 o 
  -8   6   8       47.66       51.33     38.00 o 
  -7   6   8       79.83       95.62     26.20 o 
  -6   6   8        0.19      -16.21     27.51 o 
  -5   6   8        3.27      -13.31     14.34 o 
  -4   6   8        3.79       -9.17     11.94 o 
  -3   6   8        0.80      -11.36     20.96 o 
  -2   6   8      187.48      186.20     12.06 o 
  -1   6   8        1.32       -7.21      6.52 o 
   0   6   8       13.93        5.29      6.72 o 
   1   6   8        4.20       -3.23      6.28 o 
   2   6   8       83.39       85.17     11.00 o 
   3   6   8        1.50      -13.10      9.17 o 
   4   6   8        4.82      -15.72     10.48 o 
   5   6   8        0.94      -11.12      7.41 o 
   6   6   8        4.54       -0.83      9.17 o 
   7   6   8       21.34       20.56     10.62 o 
   8   6   8        0.04      -17.69     11.79 o 
  -8   7   8       58.48       57.68     22.93 o 
  -7   7   8       21.60       31.93     34.07 o 
  -6   7   8        0.05      -12.45     28.17 o 
  -5   7   8        1.25       -9.17     10.83 o 
  -4   7   8       84.63       71.27     12.29 o 
  -3   7   8        1.42      -13.96      9.31 o 
  -2   7   8      136.16      141.67     11.79 o 
  -1   7   8        2.54       -7.08      6.82 o 
   0   7   8        3.17      -10.09      6.72 o 
   1   7   8        6.75       -8.53      6.64 o 
   2   7   8        2.73       -9.06     11.14 o 
   3   7   8       14.79        5.31     13.76 o 
   4   7   8        0.29      -12.28      8.18 o 
   5   7   8        0.49       -6.55     12.45 o 
   6   7   8        0.01      -11.87      9.83 o 
   7   7   8        0.10        0.00      8.76 o 
   8   7   8        1.36       -3.93     13.10 o 
  -7   8   8        1.43       -3.67     41.93 o 
  -6   8   8       11.58        2.62     19.65 o 
  -5   8   8       23.68       10.33     12.13 o 
  -4   8   8        6.94       -2.17     10.97 o 
  -3   8   8        2.45       -4.32      9.78 o 
  -2   8   8        0.15      -11.79     18.34 o 
  -1   8   8       41.76       19.87     13.10 o 
   0   8   8       19.83        8.36      7.49 o 
   1   8   8        0.05       -3.69      6.72 o 
   2   8   8       18.24       15.45      8.58 o 
   3   8   8        9.81       -7.45     15.07 o 
   4   8   8        2.96       -4.37      8.18 o 
   5   8   8        0.65       -9.38      8.48 o 
   6   8   8        0.94      -10.07      8.76 o 
   7   8   8        2.92       -7.86     11.79 o 
  -7   9   8        8.66       -4.11     53.72 o 
  -6   9   8        7.90       -4.90     38.65 o 
  -5   9   8        1.06       -4.44     11.91 o 
  -4   9   8        1.94      -14.94      9.96 o 
  -3   9   8        2.40      -14.34      9.56 o 
  -2   9   8        1.20      -15.94     10.62 o 
  -1   9   8       50.94       48.30     13.41 o 
   0   9   8      201.40      203.12     16.07 o 
   1   9   8        2.60        8.48      7.89 o 
   2   9   8        1.67       18.14      8.04 o 
   3   9   8        7.57       18.46     10.07 o 
   4   9   8       91.33      116.25     13.80 o 
   5   9   8        3.29      -11.21      8.18 o 
   6   9   8        1.81       -8.71     11.14 o 
   7   9   8        0.09       -9.17     11.79 o 
  -7  10   8        8.26       45.86     23.58 o 
  -6  10   8       19.63       12.25     16.97 o 
  -5  10   8       27.04        8.40     13.26 o 
  -4  10   8        1.96      -15.22     10.83 o 
  -3  10   8        0.44       -9.75     10.27 o 
  -2  10   8        6.84        0.29     12.48 o 
  -1  10   8       45.87       45.20     13.90 o 
   0  10   8       79.46       93.19     10.65 o 
   1  10   8       13.81        6.94      8.39 o 
   2  10   8      224.05      249.22     21.99 o 
   3  10   8       51.19       79.07     13.22 o 
   4  10   8       51.32       63.71     12.58 o 
   5  10   8        0.10       -8.98      9.43 o 
   6  10   8        0.10        0.33      9.13 o 
  -6  11   8       10.77       32.85     30.79 o 
  -5  11   8        1.00        0.97     12.82 o 
  -4  11   8       17.05        8.52     12.06 o 
  -3  11   8        0.21      -10.03     13.41 o 
  -2  11   8        7.60       -0.66     12.97 o 
  -1  11   8       34.49       68.21     15.27 o 
   0  11   8       95.52      104.81     13.81 o 
   1  11   8        5.96       11.83      8.57 o 
   2  11   8       43.24       67.16     15.83 o 
   3  11   8      133.32      143.23     14.06 o 
   4  11   8       57.91       66.53     12.87 o 
   5  11   8       11.82        8.15     10.38 o 
   6  11   8        0.66        1.20      9.92 o 
  -5  12   8       17.96       47.73     15.55 o 
  -4  12   8        3.92        0.94     12.82 o 
  -3  12   8        3.23       -8.52     17.69 o 
  -2  12   8        2.78       -9.61     12.28 o 
  -1  12   8       16.51       27.51     15.72 o 
   0  12   8       12.75       34.94     13.80 o 
   1  12   8       28.38       41.71      9.97 o 
   2  12   8        9.40       11.56      8.25 o 
   3  12   8        7.82       16.77     11.33 o 
   4  12   8       39.13       51.79     12.58 o 
   5  12   8        2.63       -5.24     11.33 o 
  -5  13   8      106.22      151.98     34.07 o 
  -4  13   8       50.58       47.89     17.74 o 
  -3  13   8       14.39       14.49     20.96 o 
  -2  13   8        5.59       17.71     15.27 o 
  -1  13   8       80.13       67.57     20.96 o 
   0  13   8       38.02       42.36     13.53 o 
   1  13   8       21.16       29.01      9.53 o 
   2  13   8        0.00        2.67      8.67 o 
   3  13   8        0.55        6.97      9.70 o 
   4  13   8        0.84        7.10     10.66 o 
  -4  14   8       22.56       36.69     26.20 o 
  -3  14   8        7.23        1.31     17.03 o 
  -2  14   8       22.42       33.59     15.10 o 
  -1  14   8        3.34       10.48     14.41 o 
   0  14   8        1.30       17.20     14.34 o 
   1  14   8        3.88       12.45     12.97 o 
   2  14   8       11.89       18.96      9.97 o 
   3  14   8       42.31       46.99     12.84 o 
  -2  15   8        2.93       10.28     15.27 o 
  -1  15   8        0.09       23.93     13.80 o 
   0  15   8        3.18       15.72     13.90 o 
   1  15   8       16.50       31.17     13.41 o 
   2  15   8        2.90       15.33     12.57 o 
  -7   0   9        0.55       -3.93     20.96 o 
  -5   0   9       26.32       19.65     20.96 o 
  -3   0   9      567.50      733.71     36.69 o 
  -1   0   9        7.09       -7.60      9.13 o 
   1   0   9        0.80      -15.72     11.79 o 
   3   0   9        0.28      -15.72     10.48 o 
   5   0   9      199.24      234.53     19.65 o 
   7   0   9        0.71       -2.62     11.79 o 
  -8   1   9        9.79      -15.46     16.19 o 
  -7   1   9       23.20       15.16     16.03 o 
  -6   1   9        1.07       -3.63     14.34 o 
  -5   1   9        3.35        8.15     14.74 o 
  -4   1   9        0.00       41.27     14.82 o 
  -3   1   9     1368.05     1347.39     30.12 o 
  -2   1   9        0.52       12.42      7.46 o 
  -1   1   9        0.12      -12.51      8.34 o 
   0   1   9        3.16      -12.51      8.34 o 
   1   1   9       55.76       39.42     10.62 o 
   2   1   9        4.08      -11.12      7.41 o 
   3   1   9        4.46      -11.12      7.41 o 
   4   1   9       30.76       38.71     10.07 o 
   5   1   9      505.42      532.06     20.38 o 
   6   1   9        3.57        0.00      8.34 o 
   7   1   9        0.07       -2.34      8.76 o 
   8   1   9       18.85       25.55     12.04 o 
  -8   2   9        0.02        3.18     19.65 o 
  -7   2   9        4.49        1.73     20.31 o 
  -6   2   9       24.24       33.48     16.60 o 
  -5   2   9       15.94        6.80     14.34 o 
  -4   2   9        3.31       -2.98     13.41 o 
  -3   2   9       20.70      169.02     20.96 o 
  -2   2   9      145.01      157.81      9.22 o 
  -1   2   9        0.96      -10.55      7.03 o 
   0   2   9       64.93       60.67     11.55 o 
   1   2   9        0.85       -6.55      8.34 o 
   2   2   9        1.59      -11.12      7.41 o 
   3   2   9       11.16        1.97      8.52 o 
   4   2   9       49.74       61.96     11.55 o 
   5   2   9       29.96       53.14     11.55 o 
   6   2   9       13.89        7.21      9.26 o 
   7   2   9       12.03       13.79      9.69 o 
   8   2   9       27.04       43.92     12.48 o 
  -8   3   9       14.02        8.77     28.17 o 
  -7   3   9       19.37       19.23     19.00 o 
  -6   3   9        3.85        1.15     19.65 o 
  -5   3   9        2.83      -14.41     15.72 o 
  -4   3   9        2.89      -15.72     12.97 o 
  -3   3   9       48.23       79.00     12.55 o 
  -2   3   9       14.00       32.12     14.67 o 
  -1   3   9        0.01      -11.35      7.56 o 
   0   3   9       91.91       92.71      9.35 o 
   1   3   9      165.65      156.98     11.94 o 
   2   3   9        0.51      -11.75      7.83 o 
   3   3   9       32.54        9.59      8.76 o 
   4   3   9       43.80       46.46     15.72 o 
   5   3   9        2.41       11.14      9.26 o 
   6   3   9        0.18       -4.90      8.76 o 
   7   3   9        0.88       -3.60      9.13 o 
   8   3   9        0.74       -7.86      9.26 o 
  -8   4   9        0.10       -5.06     25.55 o 
  -7   4   9        4.62        0.15     26.20 o 
  -6   4   9        8.19       -3.55     17.69 o 
  -5   4   9        1.95      -15.72     17.03 o 
  -4   4   9        1.94      -19.31     12.87 o 
  -3   4   9        5.57        4.85      9.56 o 
  -2   4   9       17.80       32.48     10.25 o 
  -1   4   9        1.91       -9.67      7.71 o 
   0   4   9       60.32       68.43      8.80 o 
   1   4   9       20.87       25.35     10.62 o 
   2   4   9      128.21      117.82     10.62 o 
   3   4   9        9.24      -12.77      8.52 o 
   4   4   9        0.24      -12.28      8.18 o 
   5   4   9        2.39       -9.86     11.79 o 
   6   4   9        1.58        5.86      8.76 o 
   7   4   9        2.22      -10.48     10.48 o 
  -8   5   9        2.21       70.75     23.58 o 
  -7   5   9       13.75       19.36     16.37 o 
  -6   5   9        4.70       -3.18     23.58 o 
  -5   5   9        8.31        0.66     13.90 o 
  -4   5   9       61.75       61.74     13.19 o 
  -3   5   9       74.99       77.32     12.55 o 
  -2   5   9        6.60       -2.36     11.55 o 
  -1   5   9        4.64      -11.84      7.89 o 
   0   5   9       74.90       86.04     10.20 o 
   1   5   9      132.85      123.52     11.00 o 
   2   5   9       29.80        6.74      9.69 o 
   3   5   9        0.07      -13.76      9.17 o 
   4   5   9        0.29       -2.62     10.48 o 
   5   5   9        7.57        4.59      9.26 o 
   6   5   9       58.29       66.00     12.28 o 
   7   5   9        5.87       -7.27     10.07 o 
  -7   6   9        9.85        5.91     30.79 o 
  -6   6   9       23.33       13.99     19.00 o 
  -5   6   9       32.69       -0.64     23.58 o 
  -4   6   9        3.12        3.84     11.37 o 
  -3   6   9        0.72      -13.46      9.78 o 
  -2   6   9       22.08       -3.93     12.04 o 
  -1   6   9        7.67       -5.90     11.12 o 
   0   6   9       34.30       28.32      8.80 o 
   1   6   9        0.61       -8.65      9.13 o 
   2   6   9        3.25       -2.82      9.13 o 
   3   6   9       28.49        6.55     14.41 o 
   4   6   9        0.98      -11.38      8.48 o 
   5   6   9        6.66       -0.90      8.48 o 
   6   6   9        4.85        5.38      8.76 o 
   7   6   9        1.50        2.25      9.69 o 
  -7   7   9        0.61       27.51     23.58 o 
  -6   7   9       23.18        7.38     17.69 o 
  -5   7   9        3.51       -0.99     15.07 o 
  -4   7   9       38.54       35.92     13.01 o 
  -3   7   9        7.70      -15.10     10.07 o 
  -2   7   9       48.58       55.56     14.74 o 
  -1   7   9       15.98        7.52     12.48 o 
   0   7   9        9.31       -1.29      7.89 o 
   1   7   9        2.38       -3.39      7.49 o 
   2   7   9        8.67        3.81     11.14 o 
   3   7   9        6.79       -0.07      9.13 o 
   4   7   9       70.46       85.39     12.87 o 
   5   7   9       15.24       14.16      9.69 o 
   6   7   9        2.20        2.06      9.43 o 
   7   7   9        0.30      -13.76      9.17 o 
  -7   8   9        0.62        1.57     36.69 o 
  -6   8   9       17.18      -12.87     34.72 o 
  -5   8   9        6.99       -5.42     12.34 o 
  -4   8   9        1.38       -9.72     11.49 o 
  -3   8   9        2.32      -16.40     18.34 o 
  -2   8   9        0.02      -13.10     14.41 o 
  -1   8   9        3.59       -4.98     11.55 o 
   0   8   9       31.30       33.80      9.31 o 
   1   8   9       58.53       91.80     10.37 o 
   2   8   9       67.37       78.36     12.87 o 
   3   8   9       44.82       36.89     11.94 o 
   4   8   9        1.78        0.69     14.41 o 
   5   8   9        2.26      -11.66      9.13 o 
   6   8   9        0.33       -4.78     11.14 o 
  -6   9   9       12.24       -1.65     22.93 o 
  -5   9   9        1.72        2.33     13.67 o 
  -4   9   9        5.06      -16.62     11.08 o 
  -3   9   9        8.18      -13.10     20.96 o 
  -2   9   9        1.31       -4.74     23.58 o 
  -1   9   9        1.54       17.57     13.41 o 
   0   9   9      131.49      137.12     11.12 o 
   1   9   9      122.74      143.41     10.86 o 
   2   9   9      161.48      180.35     14.48 o 
   3   9   9        1.47        1.19     11.14 o 
   4   9   9        9.88       11.55     10.07 o 
   5   9   9        2.54       -8.41      8.76 o 
   6   9   9        0.07       -9.06     10.38 o 
  -6  10   9       12.87       29.83     21.64 o 
  -5  10   9        1.72        7.69     14.01 o 
  -4  10   9        3.07       -0.27     12.74 o 
  -3  10   9        2.42      -14.95     15.72 o 
  -2  10   9        0.16       -0.66     13.90 o 
  -1  10   9       99.80      132.11     18.53 o 
   0  10   9       10.30       29.55     17.03 o 
   1  10   9        1.45       21.74     10.68 o 
   2  10   9        0.11       20.18     10.90 o 
   3  10   9      107.81      117.17     13.29 o 
   4  10   9        0.09       -3.57     10.07 o 
   5  10   9        0.59       -0.68     10.38 o 
  -5  11   9        2.84       42.01     16.09 o 
  -4  11   9        0.05      -12.45     26.86 o 
  -3  11   9        6.60      -11.67     19.00 o 
  -2  11   9       44.61       46.12     16.19 o 
  -1  11   9       83.75      119.85     20.31 o 
   0  11   9       42.27       66.56     14.74 o 
   1  11   9       13.74       18.55      9.18 o 
   2  11   9       10.00       11.90     17.03 o 
   3  11   9       31.29       51.92     13.22 o 
   4  11   9        0.55        6.03     11.33 o 
   5  11   9        1.11       -0.68     10.38 o 
  -4  12   9        0.17       10.33     16.19 o 
  -3  12   9        1.66        3.56     16.19 o 
  -2  12   9       24.82       10.76     15.27 o 
  -1  12   9        9.76       15.34     14.34 o 
   0  12   9        2.09       18.34     13.90 o 
   1  12   9        0.22       10.77     12.48 o 
   2  12   9        0.15        2.94      8.87 o 
   3  12   9        0.04       27.30     11.55 o 
   4  12   9        0.06        8.06     11.94 o 
  -3  13   9        0.13       10.48     16.68 o 
  -2  13   9        0.45        0.67     16.19 o 
  -1  13   9        7.34       37.08     15.27 o 
   0  13   9        0.22       17.54     14.34 o 
   1  13   9        8.14       15.07     13.90 o 
   2  13   9        0.20        4.48      9.37 o 
   3  13   9        0.19        6.01     10.66 o 
  -1  14   9        0.30       17.16     14.34 o 
   0  14   9        1.42        6.55     12.97 o 
   1  14   9        0.63       11.79     12.97 o 
  -6   0  10        2.93        3.93     23.58 o 
  -4   0  10        7.33       51.10     23.58 o 
  -2   0  10       27.48       28.17     12.97 o 
   0   0  10        2.42      -19.65     13.10 o 
   4   0  10       44.67       44.55     15.72 o 
   6   0  10        0.91        0.00     14.41 o 
  -7   1  10        4.80       13.99     17.12 o 
  -6   1  10        0.34      -14.00     14.74 o 
  -5   1  10        2.17       -0.28     15.27 o 
  -4   1  10      118.51      142.70     15.27 o 
  -3   1  10       16.16       24.98     13.80 o 
  -2   1  10        0.19      -14.34      9.56 o 
  -1   1  10        0.18      -21.62     14.41 o 
   0   1  10        0.01      -13.10     14.41 o 
   1   1  10        0.01      -13.15      8.76 o 
   2   1  10        0.40      -16.71     11.14 o 
   3   1  10        0.84      -11.75      7.83 o 
   4   1  10        9.69       14.41     10.19 o 
   5   1  10       19.12       38.00     11.12 o 
   6   1  10        2.40       -2.68      9.69 o 
   7   1  10        1.42      -14.23      9.69 o 
  -7   2  10        4.48       -2.05     20.96 o 
  -6   2  10        2.51      -17.69     15.72 o 
  -5   2  10       12.56       15.25     16.38 o 
  -4   2  10      148.99      173.14     16.60 o 
  -3   2  10        8.41        9.17     24.89 o 
  -2   2  10        4.93      -16.09     11.55 o 
  -1   2  10        1.67      -15.58     10.38 o 
   0   2  10       11.58        9.34     10.62 o 
   1   2  10        8.37       11.14     11.12 o 
   2   2  10        3.69      -13.15      8.76 o 
   3   2  10        0.03       -9.86      8.76 o 
   4   2  10       20.48       35.92     11.00 o 
   5   2  10        6.32        3.93      9.26 o 
   6   2  10        0.11       -3.28      9.26 o 
   7   2  10        0.03       -2.56      9.69 o 
  -7   3  10        0.09       -6.73     30.13 o 
  -6   3  10        0.22        5.24     20.96 o 
  -5   3  10        0.01      -10.60     15.10 o 
  -4   3  10       84.71      112.20     17.91 o 
  -3   3  10        2.36        5.42     13.32 o 
  -2   3  10        3.94       -7.21     15.07 o 
  -1   3  10       43.52       13.61     11.94 o 
   0   3  10      116.31      123.52     14.74 o 
   1   3  10       87.98       86.01     13.22 o 
   2   3  10        0.08      -13.15      8.76 o 
   3   3  10       10.07       -6.55      9.26 o 
   4   3  10      183.15      191.52     13.41 o 
   5   3  10       45.77       41.09     11.55 o 
   6   3  10        0.40      -10.27      8.76 o 
   7   3  10        0.85      -16.71     11.14 o 
  -7   4  10       10.74       18.76     28.82 o 
  -6   4  10        1.57       -5.80     23.58 o 
  -5   4  10        9.00       -2.16     15.43 o 
  -4   4  10        9.09       26.20     15.10 o 
  -3   4  10       11.80       -2.41     14.34 o 
  -2   4  10       31.37       25.55     13.90 o 
  -1   4  10        4.80       -9.17      8.75 o 
   0   4  10       11.90       10.01     11.33 o 
   1   4  10       26.81       23.87     10.62 o 
   2   4  10       11.59       -1.31      9.26 o 
   3   4  10        0.36      -13.69      9.13 o 
   4   4  10       20.78       20.31     11.00 o 
   5   4  10        0.02       -9.59      8.48 o 
   6   4  10        0.09      -12.45     13.76 o 
   7   4  10        0.19       -9.17      9.26 o 
  -7   5  10        3.00       24.89     20.96 o 
  -6   5  10        0.48      -19.76     22.93 o 
  -5   5  10        0.03      -14.58     19.65 o 
  -4   5  10       46.67       40.80     16.60 o 
  -3   5  10        5.41       -3.30     19.65 o 
  -2   5  10        6.04      -14.41     12.97 o 
  -1   5  10        1.18      -14.67     11.55 o 
   0   5  10       43.48       30.34     11.94 o 
   1   5  10        4.21      -11.79     10.07 o 
   2   5  10        1.54      -12.12      9.13 o 
   3   5  10        6.17      -10.04      9.69 o 
   4   5  10        0.17      -11.11      9.69 o 
   5   5  10        0.00       -1.31      9.26 o 
   6   5  10        0.93       -7.49      9.43 o 
  -6   6  10        0.13       -2.66     28.82 o 
  -5   6  10        0.13      -24.05     16.03 o 
  -4   6  10       19.49       17.76     16.51 o 
  -3   6  10        3.32      -17.85     13.22 o 
  -2   6  10        2.00      -18.16     13.41 o 
  -1   6  10        2.14       -8.67     19.00 o 
   0   6  10       14.38        6.55     15.72 o 
   1   6  10        2.27      -10.36      9.70 o 
   2   6  10        0.25      -17.03     15.72 o 
   3   6  10        0.52      -15.72     10.48 o 
   4   6  10        9.59        6.30      9.69 o 
   5   6  10        1.06       -4.37      9.69 o 
   6   6  10        2.56      -10.61     11.79 o 
  -6   7  10       32.73       34.13     19.77 o 
  -5   7  10        5.18      -15.72     17.69 o 
  -4   7  10       31.64       22.62     19.00 o 
  -3   7  10        8.48        1.97     17.69 o 
  -2   7  10        0.01      -20.85     13.90 o 
  -1   7  10        8.43      -18.72     12.48 o 
   0   7  10        1.45      -13.79     10.38 o 
   1   7  10       29.17        8.95     17.03 o 
   2   7  10        0.38       -8.98      9.43 o 
   3   7  10        1.00      -18.67     12.45 o 
   4   7  10       33.78       34.47     13.76 o 
   5   7  10        3.75       -4.76     10.07 o 
   6   7  10        8.51        6.43     10.07 o 
  -6   8  10        1.24       18.34     22.27 o 
  -5   8  10        0.94       -5.93     18.34 o 
  -4   8  10        2.21       -4.75     20.96 o 
  -3   8  10        8.81      -15.31     27.51 o 
  -2   8  10       16.97       -7.21     21.62 o 
  -1   8  10        2.51       -5.06     13.76 o 
   0   8  10        0.46      -13.20     11.94 o 
   1   8  10        2.90        7.75     10.66 o 
   2   8  10       22.57       10.65     10.38 o 
   3   8  10        3.08        5.30     10.38 o 
   4   8  10        0.06       -4.29     10.07 o 
   5   8  10        0.59       -5.70      9.13 o 
  -5   9  10        0.66       -8.97     17.91 o 
  -4   9  10        6.66       -5.53     18.34 o 
  -3   9  10       10.44      -11.91     17.69 o 
  -2   9  10        0.60       -1.95     20.96 o 
  -1   9  10        8.80        5.90     13.90 o 
   0   9  10        3.53       -3.93     13.90 o 
   1   9  10        7.40       14.01     11.62 o 
   2   9  10       30.82       55.27     20.96 o 
   3   9  10       22.90       27.09     11.33 o 
   4   9  10        3.98        4.05     10.07 o 
   5   9  10        0.53        7.23     10.62 o 
  -4  10  10        4.37        5.86     17.53 o 
  -3  10  10        0.11       -0.66     16.68 o 
  -2  10  10       35.00       41.43     18.34 o 
  -1  10  10        7.66       36.69     15.75 o 
   0  10  10        9.46       30.61     15.72 o 
   1  10  10       22.44       42.27     14.41 o 
   2  10  10       35.64       73.56     13.53 o 
   3  10  10        1.76       17.77     11.33 o 
   4  10  10        0.49        6.99     10.66 o 
  -4  11  10        0.16        1.78     20.31 o 
  -3  11  10        9.72       -5.64     16.60 o 
  -2  11  10        2.61        5.09     16.19 o 
  -1  11  10      138.26      180.73     19.52 o 
   0  11  10       46.48       55.59     16.03 o 
   1  11  10       18.91       18.34     20.96 o 
   2  11  10        0.06        9.80     11.33 o 
   3  11  10        1.34       17.44     11.62 o 
  -2  12  10       10.52       15.76     17.12 o 
  -1  12  10        3.14       17.97     16.19 o 
   0  12  10        1.23       -5.11     13.41 o 
   1  12  10        5.04       22.87     14.34 o 
   2  12  10       10.98       14.11     11.94 o 
  -5   0  11      110.57      113.99     26.20 o 
  -3   0  11        0.83      -11.79     18.34 o 
  -1   0  11        0.50      -15.72     17.03 o 
   1   0  11        4.17      -23.58     15.72 o 
   3   0  11        0.13      -13.10     14.41 o 
   5   0  11       55.82       72.06     19.65 o 
  -6   1  11        0.10        7.21     20.31 o 
  -5   1  11       52.73       67.08     20.31 o 
  -4   1  11        1.16       -0.66     22.93 o 
  -3   1  11       37.66       19.65     22.27 o 
  -2   1  11        0.11      -27.51     18.34 o 
  -1   1  11        7.05      -16.68     11.12 o 
   0   1  11       16.50      -15.07     12.04 o 
   1   1  11        9.50      -15.94     10.62 o 
   2   1  11        0.08      -15.94     10.62 o 
   3   1  11       87.40      105.57     14.82 o 
   4   1  11       22.40       36.69     17.03 o 
   5   1  11       14.96       10.48     11.12 o 
   6   1  11        0.02      -13.90      9.26 o 
  -6   2  11        0.17        6.70     24.89 o 
  -5   2  11        2.17       -8.71     15.43 o 
  -4   2  11        6.46       -7.69     14.16 o 
  -3   2  11       10.26        7.86     20.96 o 
  -2   2  11        7.26        7.86     19.65 o 
  -1   2  11        0.25      -17.33     11.55 o 
   0   2  11       14.32      -17.33     11.55 o 
   1   2  11        4.56      -15.72     11.00 o 
   2   2  11        0.32      -13.10     13.10 o 
   3   2  11       33.55       36.98     12.48 o 
   4   2  11        0.06        8.59     14.41 o 
   5   2  11        8.67       -9.53     10.07 o 
   6   2  11        2.23       -5.49      9.69 o 
  -6   3  11        0.03       -8.73     33.41 o 
  -5   3  11        1.45       -0.98     17.69 o 
  -4   3  11        3.50        6.11     28.82 o 
  -3   3  11       90.07       83.85     24.89 o 
  -2   3  11        7.41       -6.55     17.03 o 
  -1   3  11        2.33      -14.41     18.34 o 
   0   3  11       34.46       22.27     14.41 o 
   1   3  11       22.28       -4.97     11.00 o 
   2   3  11        1.20       -3.93     11.12 o 
   3   3  11        5.05        8.59     11.55 o 
   4   3  11       64.37       95.21     14.82 o 
   5   3  11        0.35      -14.77     10.07 o 
   6   3  11        1.85      -11.73      9.13 o 
  -6   4  11        0.72        0.60     23.58 o 
  -5   4  11        2.56      -17.27     15.72 o 
  -4   4  11        2.84      -24.89     23.58 o 
  -3   4  11       33.32       -5.24     22.27 o 
  -2   4  11        5.47       13.10     19.65 o 
  -1   4  11        2.71        1.31     19.65 o 
   0   4  11        3.09      -13.21     11.00 o 
   1   4  11        8.78       -3.20     11.55 o 
   2   4  11        1.07      -14.54      9.69 o 
   3   4  11        5.66       -2.62     11.12 o 
   4   4  11        6.52        5.61     11.55 o 
   5   4  11       28.46       32.10     15.07 o 
  -5   5  11        0.06      -22.90     15.27 o 
  -4   5  11        0.86      -30.13     23.58 o 
  -3   5  11       19.67       -8.66     17.03 o 
  -2   5  11        5.53      -22.36     20.96 o 
  -1   5  11       23.70       34.07     20.96 o 
   0   5  11        0.63      -17.00     11.33 o 
   1   5  11        2.04      -11.03     11.00 o 
   2   5  11        0.05      -15.10     10.07 o 
   3   5  11        0.88      -14.01     10.62 o 
   4   5  11       13.28        1.42     11.00 o 
   5   5  11       21.30       19.00     11.12 o 
  -3   6  11        5.33      -13.32     19.65 o 
  -2   6  11        1.70      -11.79     20.96 o 
  -1   6  11        1.64       -6.55     20.96 o 
   0   6  11        1.33        0.00     19.65 o 
   1   6  11       13.26       -1.91     11.94 o 
   2   6  11        0.42      -15.10     10.07 o 
   3   6  11        1.33      -14.54      9.69 o 
   4   6  11        0.17      -12.98      9.69 o 
   5   6  11        0.00       -8.52     10.19 o 
  -3   7  11       43.21       24.96     18.05 o 
  -2   7  11        0.06      -19.65     19.65 o 
  -1   7  11        9.47       11.79     20.96 o 
   0   7  11        2.37        9.17     20.96 o 
   1   7  11        7.48      -10.90     11.33 o 
   2   7  11        0.10       -7.70     11.33 o 
   3   7  11        0.63       -5.75     10.62 o 
   4   7  11        0.86       -7.62     10.07 o 
  -4   8  11        1.11      -34.07     26.20 o 
  -3   8  11        5.99        0.25     39.31 o 
  -2   8  11        4.57        4.00     22.27 o 
  -1   8  11       11.91       30.10     24.24 o 
   0   8  11        1.16      -10.48     20.96 o 
   1   8  11        0.46       -0.20     11.62 o 
   2   8  11        4.69       -7.36     11.62 o 
   3   8  11        0.45        0.73     11.33 o 
   4   8  11        0.47       -0.97     10.62 o 
  -3   9  11        2.02       -6.07     21.62 o 
  -2   9  11       35.71       62.23     18.53 o 
  -1   9  11       55.54       81.03     18.46 o 
   0   9  11        2.24       -5.24     22.27 o 
   1   9  11        9.70       24.89     22.27 o 
   2   9  11        0.44       11.98     12.58 o 
   3   9  11       29.69       24.60     12.28 o 
  -2  10  11       13.11       17.24     33.41 o 
  -1  10  11        0.40       30.31     17.69 o 
   0  10  11        2.91       13.10     22.27 o 
   1  10  11       34.89       36.69     23.58 o 
   2  10  11        8.34       21.89     12.48 o 
   0   0  12        1.57      -18.34     17.03 o 
   2   0  12        7.75      -19.65     15.72 o 
   4   0  12      120.15      170.33     20.96 o 
  -5   1  12        0.16       52.41     20.96 o 
  -4   1  12      232.03      210.94     27.51 o 
  -1   1  12        1.02      -19.78     14.34 o 
   0   1  12       14.63      -18.72     12.48 o 
   1   1  12        1.76      -19.60     15.07 o 
   2   1  12        0.56      -16.68     11.12 o 
   3   1  12       13.59        9.41     12.48 o 
   4   1  12       75.96       95.18     15.27 o 
  -5   2  12        0.28        0.56     15.72 o 
  -4   2  12       11.42       45.86     27.51 o 
  -1   2  12        2.34      -27.51     18.34 o 
   0   2  12        1.54      -19.65     18.34 o 
   1   2  12        0.87      -17.33     11.55 o 
   2   2  12        0.94      -18.07     12.04 o 
   3   2  12        2.55        2.14     12.48 o 
   4   2  12        0.16       -3.04     11.55 o 
  -4   3  12        8.05       -9.17     26.20 o 
  -2   3  12        0.94       10.48     23.58 o 
  -1   3  12       19.36       11.79     20.96 o 
   0   3  12       25.50       12.58     13.80 o 
   1   3  12        3.11       -7.91     12.48 o 
   2   3  12       15.19       -3.93     12.04 o 
   3   3  12       19.01       26.66     24.89 o 
   4   3  12        0.01       -8.28     11.55 o 
  -4   4  12        1.11      -30.13     26.20 o 
  -2   4  12        0.09       23.58     23.58 o 
  -1   4  12        5.96       -5.24     20.96 o 
   0   4  12        0.97       -6.90     13.80 o 
   1   4  12        8.65      -13.10     18.34 o 
   2   4  12        1.94      -12.84     11.55 o 
   3   4  12        0.01       -3.93     13.10 o 
   4   4  12        1.52        0.00     11.12 o 
  -2   5  12        1.73       -9.17     23.58 o 
  -1   5  12       18.54       22.27     23.58 o 
   0   5  12       18.94        5.24     22.27 o 
   1   5  12       13.17       10.66     13.41 o 
   2   5  12        0.04      -17.00     11.33 o 
   3   5  12        0.15      -13.15     17.69 o 
  -2   6  12        3.20       26.20     24.89 o 
  -1   6  12        0.60        9.17     22.27 o 
   0   6  12        1.45       -2.62     20.96 o 
   1   6  12        0.26        1.22     12.87 o 
   2   6  12        6.53      -12.47     12.48 o 
   3   6  12        2.16       -8.65     11.55 o 
  -3   7  12        9.20       48.48     27.51 o 
  -2   7  12        0.12       11.79     24.89 o 
  -1   7  12        9.00       45.86     24.89 o 
   0   7  12        0.85       -1.31     20.96 o 
   1   7  12        3.41       -0.17     13.80 o 
   2   7  12        9.41       -6.89     12.48 o 
  -2   8  12        1.60       23.58     24.89 o 
  -1   8  12       13.35       41.93     26.20 o 
   0   8  12        7.67       20.96     23.58 o 
   1   8  12        2.07       14.41     20.96 o 
   1   0  13        0.26      -11.79     18.34 o 
  -1   1  13        1.36      -19.65     23.58 o 
   0   1  13        1.16        0.66     15.75 o 
   1   1  13        1.63      -20.11     13.41 o 
   2   1  13        0.00      -18.72     12.48 o 
  -1   2  13        0.07       17.03     24.89 o 
   0   2  13        1.82      -21.51     14.34 o 
   1   2  13        1.70      -19.46     12.97 o 
   2   2  13        0.23      -16.89     12.87 o 
  -1   3  13       28.42       14.41     23.58 o 
   0   3  13        6.43        2.62     20.96 o 
   1   3  13        1.22      -18.25     13.41 o 
  -1   4  13        0.97       18.34     23.58 o 
   0   4  13        5.03       -5.24     20.96 o 
   1   4  13        2.43      -20.11     13.41 o 
                                                 
